# Supplementary material for: Fast Detection of 2,4,6-Trinitrotoluene (TNT) at ppt Level by a Laser-Induced Immunofluorometric Biosensor
Source: Biosensors (Basel). 2020 Aug 5;10(8):89. doi: 10.3390/bios10080089 (PMC7460505; doi:10.3390/bios10080089)
Supplement: Supplementary file 1 [file biosensors-10-00089-s001.zip]

Archive with 25 entries (19 files):
- Paul-Biosensors-Data/ABID/
- Paul-Biosensors-Data/ABID/input mass spectra/
- Paul-Biosensors-Data/ABID/input mass spectra/A111.txt
- Paul-Biosensors-Data/ABID/input mass spectra/EW75C.txt
- Paul-Biosensors-Data/ABID/output peak lists/
- Paul-Biosensors-Data/ABID/output peak lists/MALDI peak list A111.txt
- Paul-Biosensors-Data/ABID/output peak lists/MALDI peak list EW75C.txt
- Paul-Biosensors-Data/Sensor-Data/
- Paul-Biosensors-Data/Sensor-Data/input/
- Paul-Biosensors-Data/Sensor-Data/input/detector_evaluator_script.py
- Paul-Biosensors-Data/Sensor-Data/input/hotpixels_1920_1200.txt
- Paul-Biosensors-Data/Sensor-Data/input/image_a.fits
- Paul-Biosensors-Data/Sensor-Data/input/image_b.fits
- Paul-Biosensors-Data/Sensor-Data/input/image_c.fits
- Paul-Biosensors-Data/Sensor-Data/input/image_d.fits
- Paul-Biosensors-Data/Sensor-Data/input/image_e.fits
- Paul-Biosensors-Data/Sensor-Data/input/image_f.fits
- Paul-Biosensors-Data/Sensor-Data/input/image_g.fits
- Paul-Biosensors-Data/Sensor-Data/input/image_h.fits
- Paul-Biosensors-Data/Sensor-Data/input/image_i.fits
- Paul-Biosensors-Data/Sensor-Data/input/image_j.fits
- Paul-Biosensors-Data/Sensor-Data/input/roi_region_x_y.txt
- Paul-Biosensors-Data/Sensor-Data/output/
- Paul-Biosensors-Data/Sensor-Data/output/results.txt
- Paul-Biosensors-Supplementary-Materials.pdf
