# Supplementary material for: Fast Detection of 2,4,6-Trinitrotoluene (TNT) at ppt Level by a Laser-Induced Immunofluorometric Biosensor
Source: Biosensors (Basel). 2020 Aug 5;10(8):89. doi: 10.3390/bios10080089 (PMC7460505; doi:10.3390/bios10080089)
Supplement: Supplementary file 1 [file biosensors-10-00089-s001.zip › Paul-Biosensors-Data/ABID/input mass spectra/A111.txt]

Antibody_Identifier:	A1.1.1.
Species:	mouse
Subclass:	IgG1
m/z	Intensity
1012.15	1051.0
1012.45	861.0
1012.76	693.0
1013.06	254.0
1013.36	194.0
1013.67	-213.0
1013.97	-373.0
1014.27	-529.0
1014.58	75.0
1014.88	1386.0
1015.19	3005.0
1015.49	4794.0
1015.79	6185.0
1016.1	7304.0
1016.4	7957.0
1016.7	7756.0
1017.01	6948.0
1017.31	6136.0
1017.62	5072.0
1017.92	3843.0
1018.23	2344.0
1018.53	1155.0
1018.83	887.0
1019.14	900.0
1019.44	1194.0
1019.75	1795.0
1020.05	3150.0
1020.36	4563.0
1020.66	5875.0
1020.97	7411.0
1021.27	9435.0
1021.58	11381.0
1021.88	13447.0
1022.18	15092.0
1022.49	16448.0
1022.79	17141.0
1023.1	17110.0
1023.4	16460.0
1023.71	15581.0
1024.01	13943.0
1024.32	12083.0
1024.62	10267.0
1024.93	8509.0
1025.24	6733.0
1025.54	5076.0
1025.85	3956.0
1026.15	3277.0
1026.46	2841.0
1026.76	2875.0
1027.07	2672.0
1027.37	3407.0
1027.68	4196.0
1027.99	5034.0
1028.29	5818.0
1028.6	6195.0
1028.9	6493.0
1029.21	6941.0
1029.51	6809.0
1029.82	6483.0
1030.13	6289.0
1030.43	5423.0
1030.74	4340.0
1031.04	3638.0
1031.35	3036.0
1031.66	2563.0
1031.96	1978.0
1032.27	1663.0
1032.58	1426.0
1032.88	1122.0
1033.19	981.0
1033.5	1049.0
1033.8	591.0
1034.11	235.0
1034.42	-222.0
1034.72	-160.0
1035.03	-450.0
1035.34	-1085.0
1035.64	-2028.0
1035.95	-2763.0
1036.26	-3387.0
1036.56	-3780.0
1036.87	-3453.0
1037.18	-2714.0
1037.48	-1853.0
1037.79	-1049.0
1038.1	-224.0
1038.41	275.0
1038.71	622.0
1039.02	1138.0
1039.33	1600.0
1039.64	1798.0
1039.94	1959.0
1040.25	2024.0
1040.56	2194.0
1040.87	2265.0
1041.17	2311.0
1041.48	2706.0
1041.79	2954.0
1042.1	3605.0
1042.41	4211.0
1042.71	4689.0
1043.02	5318.0
1043.33	6762.0
1043.64	9113.0
1043.95	11343.0
1044.25	12859.0
1044.56	13703.0
1044.87	14152.0
1045.18	13909.0
1045.49	12923.0
1045.79	11641.0
1046.1	10068.0
1046.41	8762.0
1046.72	8019.0
1047.03	7009.0
1047.34	5734.0
1047.65	4171.0
1047.95	3735.0
1048.26	3627.0
1048.57	3800.0
1048.88	3969.0
1049.19	3922.0
1049.5	3903.0
1049.81	4392.0
1050.12	4677.0
1050.43	4911.0
1050.74	4736.0
1051.04	4510.0
1051.35	3945.0
1051.66	3096.0
1051.97	2470.0
1052.28	1657.0
1052.59	1066.0
1052.9	602.0
1053.21	123.0
1053.52	-406.0
1053.83	-935.0
1054.14	-859.0
1054.45	-613.0
1054.76	-351.0
1055.07	-365.0
1055.38	-505.0
1055.69	-552.0
1056.0	-342.0
1056.31	-495.0
1056.62	-731.0
1056.93	-1220.0
1057.24	-1383.0
1057.55	-1339.0
1057.86	-1117.0
1058.17	-649.0
1058.48	33.0
1058.79	300.0
1059.1	1469.0
1059.41	2902.0
1059.72	4832.0
1060.03	6835.0
1060.34	8265.0
1060.65	9295.0
1060.96	9709.0
1061.27	9404.0
1061.58	8660.0
1061.89	7555.0
1062.2	6575.0
1062.52	5173.0
1062.83	3831.0
1063.14	3167.0
1063.45	2704.0
1063.76	2524.0
1064.07	2191.0
1064.38	1283.0
1064.69	637.0
1065.0	861.0
1065.32	1672.0
1065.63	3270.0
1065.94	5182.0
1066.25	7260.0
1066.56	8268.0
1066.87	8776.0
1067.18	8532.0
1067.5	8057.0
1067.81	7023.0
1068.12	5736.0
1068.43	4219.0
1068.74	3162.0
1069.05	2762.0
1069.37	2554.0
1069.68	2735.0
1069.99	2504.0
1070.3	2033.0
1070.61	1481.0
1070.93	830.0
1071.24	582.0
1071.55	668.0
1071.86	740.0
1072.18	1000.0
1072.49	1024.0
1072.8	648.0
1073.11	526.0
1073.43	781.0
1073.74	947.0
1074.05	1239.0
1074.36	1454.0
1074.68	1557.0
1074.99	1453.0
1075.3	1393.0
1075.61	1416.0
1075.93	1823.0
1076.24	2058.0
1076.55	2098.0
1076.87	2418.0
1077.18	2153.0
1077.49	1955.0
1077.81	1857.0
1078.12	1843.0
1078.43	1834.0
1078.74	2261.0
1079.06	2520.0
1079.37	2749.0
1079.68	3099.0
1080.0	3189.0
1080.31	2998.0
1080.63	2942.0
1080.94	2446.0
1081.25	2556.0
1081.57	3361.0
1081.88	4106.0
1082.19	5095.0
1082.51	5929.0
1082.82	5879.0
1083.14	5706.0
1083.45	5637.0
1083.76	5373.0
1084.08	4614.0
1084.39	4103.0
1084.71	3497.0
1085.02	2684.0
1085.33	2040.0
1085.65	1893.0
1085.96	1781.0
1086.28	1854.0
1086.59	1917.0
1086.91	2029.0
1087.22	2227.0
1087.54	2084.0
1087.85	1768.0
1088.16	1631.0
1088.48	1752.0
1088.79	2018.0
1089.11	1655.0
1089.42	1147.0
1089.74	738.0
1090.05	707.0
1090.37	428.0
1090.68	122.0
1091.0	-186.0
1091.31	-184.0
1091.63	66.0
1091.94	286.0
1092.26	482.0
1092.57	601.0
1092.89	880.0
1093.21	1122.0
1093.52	1511.0
1093.84	1512.0
1094.15	1032.0
1094.47	678.0
1094.78	264.0
1095.1	36.0
1095.41	-30.0
1095.73	225.0
1096.05	966.0
1096.36	1972.0
1096.68	2508.0
1096.99	2886.0
1097.31	3388.0
1097.63	3754.0
1097.94	3930.0
1098.26	3686.0
1098.57	3044.0
1098.89	2469.0
1099.21	1690.0
1099.52	1382.0
1099.84	1027.0
1100.16	603.0
1100.47	-22.0
1100.79	-940.0
1101.11	-1697.0
1101.42	-1639.0
1101.74	-1561.0
1102.06	-1729.0
1102.37	-1936.0
1102.69	-2081.0
1103.01	-1940.0
1103.32	-1784.0
1103.64	-1409.0
1103.96	-880.0
1104.27	-607.0
1104.59	-531.0
1104.91	-501.0
1105.22	-200.0
1105.54	31.0
1105.86	74.0
1106.18	-91.0
1106.49	-411.0
1106.81	-610.0
1107.13	-818.0
1107.45	-811.0
1107.76	-759.0
1108.08	-1038.0
1108.4	-946.0
1108.72	-554.0
1109.03	22.0
1109.35	589.0
1109.67	910.0
1109.99	1379.0
1110.31	1449.0
1110.62	1154.0
1110.94	413.0
1111.26	28.0
1111.58	-235.0
1111.9	-422.0
1112.21	-667.0
1112.53	-1248.0
1112.85	-2042.0
1113.17	-2836.0
1113.49	-3076.0
1113.81	-2860.0
1114.12	-2262.0
1114.44	-1425.0
1114.76	-665.0
1115.08	-133.0
1115.4	285.0
1115.72	278.0
1116.04	-520.0
1116.35	-1077.0
1116.67	-1456.0
1116.99	-1576.0
1117.31	-1004.0
1117.63	-226.0
1117.95	219.0
1118.27	580.0
1118.59	883.0
1118.91	1166.0
1119.23	1204.0
1119.54	1035.0
1119.86	1502.0
1120.18	2359.0
1120.5	3526.0
1120.82	4613.0
1121.14	5509.0
1121.46	5882.0
1121.78	5820.0
1122.1	5690.0
1122.42	5100.0
1122.74	4085.0
1123.06	3297.0
1123.38	2428.0
1123.7	2246.0
1124.02	2265.0
1124.34	2322.0
1124.66	2192.0
1124.98	1966.0
1125.3	1603.0
1125.62	1165.0
1125.94	925.0
1126.26	1105.0
1126.58	999.0
1126.9	1484.0
1127.22	1845.0
1127.54	2072.0
1127.86	1887.0
1128.18	1778.0
1128.5	1656.0
1128.82	1262.0
1129.14	1250.0
1129.46	1191.0
1129.78	1389.0
1130.11	1617.0
1130.43	1984.0
1130.75	2649.0
1131.07	3306.0
1131.39	4241.0
1131.71	4084.0
1132.03	3886.0
1132.35	3919.0
1132.67	3776.0
1132.99	3605.0
1133.32	3668.0
1133.64	3992.0
1133.96	4421.0
1134.28	4978.0
1134.6	5405.0
1134.92	6401.0
1135.24	7668.0
1135.57	9059.0
1135.89	10258.0
1136.21	11482.0
1136.53	12860.0
1136.85	14655.0
1137.17	17221.0
1137.5	21645.0
1137.82	27909.0
1138.14	34839.0
1138.46	41754.0
1138.78	47655.0
1139.11	51431.0
1139.43	52719.0
1139.75	51581.0
1140.07	48284.0
1140.39	44125.0
1140.72	39499.0
1141.04	34493.0
1141.36	29290.0
1141.68	24386.0
1142.01	20357.0
1142.33	16907.0
1142.65	14491.0
1142.97	12581.0
1143.3	11169.0
1143.62	9963.0
1143.94	9131.0
1144.26	8866.0
1144.59	9168.0
1144.91	9700.0
1145.23	9663.0
1145.56	9015.0
1145.88	8065.0
1146.2	7253.0
1146.53	6470.0
1146.85	5680.0
1147.17	4778.0
1147.5	4012.0
1147.82	3147.0
1148.14	2625.0
1148.47	2509.0
1148.79	2617.0
1149.11	2422.0
1149.44	2094.0
1149.76	1759.0
1150.08	1441.0
1150.41	1024.0
1150.73	559.0
1151.05	380.0
1151.38	338.0
1151.7	456.0
1152.03	744.0
1152.35	609.0
1152.67	484.0
1153.0	552.0
1153.32	996.0
1153.65	1721.0
1153.97	2280.0
1154.29	2313.0
1154.62	1917.0
1154.94	1729.0
1155.27	1341.0
1155.59	962.0
1155.92	594.0
1156.24	549.0
1156.57	305.0
1156.89	143.0
1157.21	543.0
1157.54	887.0
1157.86	1294.0
1158.19	1707.0
1158.51	1866.0
1158.84	1690.0
1159.16	1615.0
1159.49	1946.0
1159.81	3111.0
1160.14	5010.0
1160.46	7176.0
1160.79	9252.0
1161.11	11161.0
1161.44	12085.0
1161.76	11979.0
1162.09	11217.0
1162.41	10229.0
1162.74	9275.0
1163.07	8329.0
1163.39	7231.0
1163.72	6005.0
1164.04	5451.0
1164.37	5024.0
1164.69	4533.0
1165.02	3801.0
1165.35	3101.0
1165.67	2697.0
1166.0	2385.0
1166.32	2127.0
1166.65	1636.0
1166.98	1237.0
1167.3	1294.0
1167.63	1412.0
1167.95	1266.0
1168.28	817.0
1168.61	427.0
1168.93	215.0
1169.26	20.0
1169.58	-207.0
1169.91	30.0
1170.24	91.0
1170.56	-80.0
1170.89	295.0
1171.22	969.0
1171.54	2410.0
1171.87	4204.0
1172.2	6035.0
1172.52	7444.0
1172.85	9095.0
1173.18	9652.0
1173.51	9132.0
1173.83	7954.0
1174.16	6248.0
1174.49	4512.0
1174.81	2875.0
1175.14	2215.0
1175.47	1875.0
1175.8	2085.0
1176.12	2587.0
1176.45	3283.0
1176.78	3999.0
1177.1	4776.0
1177.43	5344.0
1177.76	5514.0
1178.09	5461.0
1178.42	5538.0
1178.74	5390.0
1179.07	5060.0
1179.4	5100.0
1179.73	5394.0
1180.05	5418.0
1180.38	4954.0
1180.71	4130.0
1181.04	3465.0
1181.37	3174.0
1181.69	2753.0
1182.02	1684.0
1182.35	948.0
1182.68	747.0
1183.01	925.0
1183.34	999.0
1183.66	917.0
1183.99	868.0
1184.32	582.0
1184.65	674.0
1184.98	947.0
1185.31	856.0
1185.63	412.0
1185.96	255.0
1186.29	325.0
1186.62	527.0
1186.95	678.0
1187.28	566.0
1187.61	262.0
1187.94	-2.0
1188.27	-181.0
1188.6	-475.0
1188.92	-1116.0
1189.25	-1518.0
1189.58	-1765.0
1189.91	-1693.0
1190.24	-1067.0
1190.57	-943.0
1190.9	-734.0
1191.23	-509.0
1191.56	-370.0
1191.89	178.0
1192.22	264.0
1192.55	-4.0
1192.88	-419.0
1193.21	-348.0
1193.54	-283.0
1193.87	-226.0
1194.2	-722.0
1194.53	-893.0
1194.86	-606.0
1195.19	-761.0
1195.52	-837.0
1195.85	-882.0
1196.18	-755.0
1196.51	-813.0
1196.84	-881.0
1197.17	-459.0
1197.5	-296.0
1197.83	-43.0
1198.16	-296.0
1198.49	-372.0
1198.82	-298.0
1199.15	-57.0
1199.48	-120.0
1199.81	-84.0
1200.14	175.0
1200.47	-105.0
1200.8	-370.0
1201.13	-127.0
1201.47	321.0
1201.8	1167.0
1202.13	1420.0
1202.46	1919.0
1202.79	1686.0
1203.12	1613.0
1203.45	1245.0
1203.78	1029.0
1204.11	640.0
1204.45	94.0
1204.78	-121.0
1205.11	-209.0
1205.44	-848.0
1205.77	-1486.0
1206.1	-2264.0
1206.43	-2594.0
1206.77	-2417.0
1207.1	-2024.0
1207.43	-1669.0
1207.76	-1286.0
1208.09	-669.0
1208.42	-303.0
1208.76	283.0
1209.09	1189.0
1209.42	2180.0
1209.75	3464.0
1210.08	5038.0
1210.42	6482.0
1210.75	7120.0
1211.08	7414.0
1211.41	7302.0
1211.75	6860.0
1212.08	5541.0
1212.41	4153.0
1212.74	2709.0
1213.08	1805.0
1213.41	939.0
1213.74	490.0
1214.07	479.0
1214.41	827.0
1214.74	809.0
1215.07	466.0
1215.4	521.0
1215.74	717.0
1216.07	932.0
1216.4	1165.0
1216.74	1825.0
1217.07	2265.0
1217.4	2630.0
1217.73	2371.0
1218.07	1913.0
1218.4	1556.0
1218.73	1504.0
1219.07	1272.0
1219.4	869.0
1219.73	193.0
1220.07	-324.0
1220.4	-638.0
1220.74	-832.0
1221.07	-1295.0
1221.4	-1901.0
1221.74	-2045.0
1222.07	-2045.0
1222.4	-2050.0
1222.74	-1863.0
1223.07	-1381.0
1223.41	-696.0
1223.74	-60.0
1224.07	132.0
1224.41	-200.0
1224.74	-753.0
1225.08	-721.0
1225.41	-729.0
1225.74	-865.0
1226.08	-1253.0
1226.41	-1415.0
1226.75	-1387.0
1227.08	-888.0
1227.42	-492.0
1227.75	-308.0
1228.09	-33.0
1228.42	-147.0
1228.75	90.0
1229.09	267.0
1229.42	583.0
1229.76	877.0
1230.09	1025.0
1230.43	1125.0
1230.76	881.0
1231.1	991.0
1231.43	1246.0
1231.77	1982.0
1232.1	2921.0
1232.44	3520.0
1232.77	3746.0
1233.11	4335.0
1233.44	4617.0
1233.78	4867.0
1234.12	5022.0
1234.45	5201.0
1234.79	5162.0
1235.12	4976.0
1235.46	5157.0
1235.79	6094.0
1236.13	6881.0
1236.46	7187.0
1236.8	6828.0
1237.14	5731.0
1237.47	4874.0
1237.81	5051.0
1238.14	5730.0
1238.48	6590.0
1238.82	6987.0
1239.15	7355.0
1239.49	7734.0
1239.82	7455.0
1240.16	6998.0
1240.5	6535.0
1240.83	5910.0
1241.17	5520.0
1241.51	4872.0
1241.84	4324.0
1242.18	3642.0
1242.52	3256.0
1242.85	3096.0
1243.19	3588.0
1243.53	3835.0
1243.86	3659.0
1244.2	3483.0
1244.54	3808.0
1244.87	4761.0
1245.21	6227.0
1245.55	7164.0
1245.88	7938.0
1246.22	8778.0
1246.56	9567.0
1246.9	10423.0
1247.23	11437.0
1247.57	12669.0
1247.91	14942.0
1248.24	18065.0
1248.58	21411.0
1248.92	24470.0
1249.26	26915.0
1249.59	29440.0
1249.93	32410.0
1250.27	35759.0
1250.61	39340.0
1250.94	43035.0
1251.28	48081.0
1251.62	54287.0
1251.96	63091.0
1252.3	74824.0
1252.63	89764.0
1252.97	108321.0
1253.31	129810.0
1253.65	150528.0
1253.99	165459.0
1254.32	173563.0
1254.66	174175.0
1255.0	167565.0
1255.34	155634.0
1255.68	139827.0
1256.02	121987.0
1256.35	105295.0
1256.69	89570.0
1257.03	76223.0
1257.37	66037.0
1257.71	58186.0
1258.05	52235.0
1258.39	48260.0
1258.73	45575.0
1259.06	43161.0
1259.4	41458.0
1259.74	39516.0
1260.08	37576.0
1260.42	36098.0
1260.76	34510.0
1261.1	32653.0
1261.44	31172.0
1261.78	29418.0
1262.12	27603.0
1262.45	26082.0
1262.79	24133.0
1263.13	21767.0
1263.47	18967.0
1263.81	16205.0
1264.15	13303.0
1264.49	10825.0
1264.83	8973.0
1265.17	7730.0
1265.51	7093.0
1265.85	6233.0
1266.19	5257.0
1266.53	4092.0
1266.87	3345.0
1267.21	2961.0
1267.55	3491.0
1267.89	3899.0
1268.23	4904.0
1268.57	5810.0
1268.91	7120.0
1269.25	7768.0
1269.59	8017.0
1269.93	7481.0
1270.27	7403.0
1270.61	7471.0
1270.95	7571.0
1271.29	7040.0
1271.63	6673.0
1271.97	6637.0
1272.31	6488.0
1272.66	6430.0
1273.0	6702.0
1273.34	7216.0
1273.68	7172.0
1274.02	7104.0
1274.36	8347.0
1274.7	10881.0
1275.04	15134.0
1275.38	20632.0
1275.72	27337.0
1276.06	33490.0
1276.41	38427.0
1276.75	40924.0
1277.09	40951.0
1277.43	39379.0
1277.77	36753.0
1278.11	33085.0
1278.45	28287.0
1278.8	23629.0
1279.14	18885.0
1279.48	14655.0
1279.82	10973.0
1280.16	7809.0
1280.5	5520.0
1280.85	4296.0
1281.19	4143.0
1281.53	4730.0
1281.87	5068.0
1282.21	5263.0
1282.55	4836.0
1282.9	4155.0
1283.24	3521.0
1283.58	2924.0
1283.92	2881.0
1284.27	2613.0
1284.61	2613.0
1284.95	2989.0
1285.29	3528.0
1285.64	3561.0
1285.98	3743.0
1286.32	3577.0
1286.66	3214.0
1287.01	3097.0
1287.35	2376.0
1287.69	1691.0
1288.03	1096.0
1288.38	490.0
1288.72	-299.0
1289.06	-732.0
1289.4	-552.0
1289.75	143.0
1290.09	1231.0
1290.43	3143.0
1290.78	6074.0
1291.12	10736.0
1291.46	17157.0
1291.81	24598.0
1292.15	31084.0
1292.49	36209.0
1292.84	39983.0
1293.18	42099.0
1293.52	41727.0
1293.87	39636.0
1294.21	35753.0
1294.55	30781.0
1294.9	25176.0
1295.24	19834.0
1295.59	15164.0
1295.93	11249.0
1296.27	7833.0
1296.62	5451.0
1296.96	3553.0
1297.31	2679.0
1297.65	2365.0
1297.99	2259.0
1298.34	2295.0
1298.68	2121.0
1299.03	1826.0
1299.37	1202.0
1299.71	563.0
1300.06	-66.0
1300.4	-491.0
1300.75	-1346.0
1301.09	-2052.0
1301.44	-2820.0
1301.78	-3078.0
1302.13	-3142.0
1302.47	-3066.0
1302.82	-3461.0
1303.16	-3951.0
1303.51	-4624.0
1303.85	-5032.0
1304.2	-4613.0
1304.54	-4277.0
1304.89	-3846.0
1305.23	-3255.0
1305.58	-3221.0
1305.92	-3566.0
1306.27	-3570.0
1306.61	-3193.0
1306.96	-2601.0
1307.3	-1594.0
1307.65	-480.0
1307.99	516.0
1308.34	1027.0
1308.68	1098.0
1309.03	1060.0
1309.37	943.0
1309.72	1057.0
1310.07	489.0
1310.41	-239.0
1310.76	-1403.0
1311.1	-2737.0
1311.45	-4235.0
1311.8	-5379.0
1312.14	-5972.0
1312.49	-5445.0
1312.83	-4663.0
1313.18	-3451.0
1313.53	-1733.0
1313.87	51.0
1314.22	1356.0
1314.56	2415.0
1314.91	3389.0
1315.26	4059.0
1315.6	3708.0
1315.95	2946.0
1316.3	2122.0
1316.64	1571.0
1316.99	1371.0
1317.34	1259.0
1317.68	830.0
1318.03	-210.0
1318.38	-1083.0
1318.72	-1256.0
1319.07	-1244.0
1319.42	-1251.0
1319.76	-1396.0
1320.11	-1260.0
1320.46	-843.0
1320.81	-290.0
1321.15	-187.0
1321.5	-201.0
1321.85	-525.0
1322.2	-957.0
1322.54	-907.0
1322.89	-1256.0
1323.24	-1196.0
1323.59	-614.0
1323.93	305.0
1324.28	1658.0
1324.63	2502.0
1324.98	3283.0
1325.32	3567.0
1325.67	3569.0
1326.02	3385.0
1326.37	2855.0
1326.71	2401.0
1327.06	2040.0
1327.41	1902.0
1327.76	2355.0
1328.11	2559.0
1328.46	2474.0
1328.8	2821.0
1329.15	3019.0
1329.5	3262.0
1329.85	3697.0
1330.2	4043.0
1330.55	3954.0
1330.89	3397.0
1331.24	2670.0
1331.59	2380.0
1331.94	1490.0
1332.29	524.0
1332.64	-364.0
1332.99	-963.0
1333.33	-1441.0
1333.68	-1706.0
1334.03	-1778.0
1334.38	-1735.0
1334.73	-1610.0
1335.08	-1239.0
1335.43	-273.0
1335.78	815.0
1336.13	1662.0
1336.48	2313.0
1336.82	2458.0
1337.17	2150.0
1337.52	1947.0
1337.87	1318.0
1338.22	288.0
1338.57	-1219.0
1338.92	-2780.0
1339.27	-3968.0
1339.62	-4578.0
1339.97	-4015.0
1340.32	-3463.0
1340.67	-3188.0
1341.02	-3046.0
1341.37	-2813.0
1341.72	-2175.0
1342.07	-1722.0
1342.42	-960.0
1342.77	-127.0
1343.12	237.0
1343.47	-126.0
1343.82	7.0
1344.17	879.0
1344.52	1710.0
1344.87	2132.0
1345.22	2450.0
1345.57	2909.0
1345.92	3398.0
1346.27	4531.0
1346.62	5974.0
1346.97	7907.0
1347.32	9777.0
1347.68	12043.0
1348.03	14068.0
1348.38	14878.0
1348.73	15262.0
1349.08	15194.0
1349.43	14993.0
1349.78	15907.0
1350.13	17463.0
1350.48	19641.0
1350.83	20976.0
1351.19	21333.0
1351.54	20806.0
1351.89	19346.0
1352.24	17881.0
1352.59	15620.0
1352.94	13569.0
1353.29	12134.0
1353.64	10420.0
1354.0	8999.0
1354.35	7751.0
1354.7	6230.0
1355.05	5268.0
1355.4	4625.0
1355.75	4663.0
1356.11	5068.0
1356.46	5221.0
1356.81	5241.0
1357.16	5034.0
1357.51	5147.0
1357.87	5487.0
1358.22	5762.0
1358.57	5943.0
1358.92	6272.0
1359.27	6639.0
1359.63	6784.0
1359.98	6686.0
1360.33	6571.0
1360.68	6292.0
1361.04	6258.0
1361.39	6156.0
1361.74	6445.0
1362.09	7072.0
1362.45	7503.0
1362.8	8753.0
1363.15	10574.0
1363.51	12614.0
1363.86	14392.0
1364.21	15975.0
1364.56	17126.0
1364.92	17990.0
1365.27	19221.0
1365.62	21138.0
1365.98	23382.0
1366.33	26633.0
1366.68	30961.0
1367.04	36664.0
1367.39	44896.0
1367.74	55825.0
1368.1	68518.0
1368.45	80139.0
1368.8	89749.0
1369.16	95814.0
1369.51	98142.0
1369.86	95633.0
1370.22	89044.0
1370.57	80927.0
1370.92	72228.0
1371.28	63617.0
1371.63	54989.0
1371.99	46850.0
1372.34	39844.0
1372.69	34294.0
1373.05	30301.0
1373.4	28376.0
1373.76	27540.0
1374.11	26901.0
1374.46	26151.0
1374.82	25934.0
1375.17	25308.0
1375.53	23974.0
1375.88	22918.0
1376.24	21593.0
1376.59	20113.0
1376.95	18397.0
1377.3	16946.0
1377.65	15343.0
1378.01	13883.0
1378.36	12306.0
1378.72	11490.0
1379.07	10928.0
1379.43	10549.0
1379.78	10187.0
1380.14	9714.0
1380.49	9076.0
1380.85	8748.0
1381.2	8948.0
1381.56	8854.0
1381.91	8979.0
1382.27	9179.0
1382.62	9636.0
1382.98	9788.0
1383.34	8837.0
1383.69	7466.0
1384.05	5945.0
1384.4	4998.0
1384.76	4476.0
1385.11	4410.0
1385.47	4764.0
1385.82	4878.0
1386.18	5576.0
1386.54	5837.0
1386.89	5638.0
1387.25	4859.0
1387.6	4272.0
1387.96	4307.0
1388.32	4099.0
1388.67	4414.0
1389.03	5775.0
1389.38	8463.0
1389.74	11200.0
1390.1	14053.0
1390.45	16556.0
1390.81	19249.0
1391.17	22099.0
1391.52	23997.0
1391.88	25228.0
1392.23	25863.0
1392.59	25814.0
1392.95	25510.0
1393.3	24217.0
1393.66	22162.0
1394.02	19878.0
1394.37	17257.0
1394.73	14552.0
1395.09	12154.0
1395.45	9900.0
1395.8	8244.0
1396.16	6891.0
1396.52	5726.0
1396.87	4629.0
1397.23	3902.0
1397.59	3282.0
1397.95	2796.0
1398.3	1733.0
1398.66	867.0
1399.02	657.0
1399.37	853.0
1399.73	1284.0
1400.09	1894.0
1400.45	1725.0
1400.81	1571.0
1401.16	1885.0
1401.52	3096.0
1401.88	4237.0
1402.24	5046.0
1402.59	5288.0
1402.95	5354.0
1403.31	5242.0
1403.67	5151.0
1404.03	5315.0
1404.38	6042.0
1404.74	7422.0
1405.1	9022.0
1405.46	10952.0
1405.82	14520.0
1406.18	19311.0
1406.53	24623.0
1406.89	30630.0
1407.25	36694.0
1407.61	42495.0
1407.97	47595.0
1408.33	50786.0
1408.68	51259.0
1409.04	48902.0
1409.4	44882.0
1409.76	39975.0
1410.12	34112.0
1410.48	28408.0
1410.84	23422.0
1411.2	19063.0
1411.56	15693.0
1411.92	12971.0
1412.27	11168.0
1412.63	10070.0
1412.99	10348.0
1413.35	11667.0
1413.71	13035.0
1414.07	14811.0
1414.43	16291.0
1414.79	16993.0
1415.15	16919.0
1415.51	15749.0
1415.87	13958.0
1416.23	12008.0
1416.59	9722.0
1416.95	7701.0
1417.31	6014.0
1417.67	4167.0
1418.03	2653.0
1418.39	1542.0
1418.75	901.0
1419.11	673.0
1419.47	450.0
1419.83	999.0
1420.19	1246.0
1420.55	1255.0
1420.91	827.0
1421.27	923.0
1421.63	1270.0
1421.99	1299.0
1422.35	1002.0
1422.71	448.0
1423.07	926.0
1423.43	1453.0
1423.79	1741.0
1424.15	1809.0
1424.51	2013.0
1424.87	2375.0
1425.23	2150.0
1425.59	1954.0
1425.96	1873.0
1426.32	1998.0
1426.68	1772.0
1427.04	1778.0
1427.4	1335.0
1427.76	1416.0
1428.12	1607.0
1428.48	2218.0
1428.84	2936.0
1429.2	4430.0
1429.57	5953.0
1429.93	7037.0
1430.29	8143.0
1430.65	9078.0
1431.01	10073.0
1431.37	10333.0
1431.74	9923.0
1432.1	9641.0
1432.46	9298.0
1432.82	8507.0
1433.18	8426.0
1433.54	8217.0
1433.91	7530.0
1434.27	6782.0
1434.63	5647.0
1434.99	5291.0
1435.35	5502.0
1435.72	5931.0
1436.08	5996.0
1436.44	6186.0
1436.8	6107.0
1437.17	5923.0
1437.53	5817.0
1437.89	5698.0
1438.25	5321.0
1438.61	5247.0
1438.98	5179.0
1439.34	5012.0
1439.7	4476.0
1440.07	3713.0
1440.43	3111.0
1440.79	2986.0
1441.15	2123.0
1441.52	1739.0
1441.88	1432.0
1442.24	1647.0
1442.61	1984.0
1442.97	2630.0
1443.33	3782.0
1443.69	4666.0
1444.06	5423.0
1444.42	6125.0
1444.78	6448.0
1445.15	6733.0
1445.51	6567.0
1445.87	6720.0
1446.24	6498.0
1446.6	6453.0
1446.97	6541.0
1447.33	7421.0
1447.69	8854.0
1448.06	10418.0
1448.42	12051.0
1448.78	13566.0
1449.15	14927.0
1449.51	15758.0
1449.88	15259.0
1450.24	14205.0
1450.6	12866.0
1450.97	11446.0
1451.33	9839.0
1451.7	8326.0
1452.06	6622.0
1452.42	4925.0
1452.79	3641.0
1453.15	2630.0
1453.52	1974.0
1453.88	1445.0
1454.25	807.0
1454.61	427.0
1454.98	-36.0
1455.34	-255.0
1455.7	-388.0
1456.07	-299.0
1456.43	36.0
1456.8	302.0
1457.16	195.0
1457.53	436.0
1457.89	547.0
1458.26	689.0
1458.62	491.0
1458.99	-37.0
1459.35	-733.0
1459.72	-1130.0
1460.08	-1339.0
1460.45	-1128.0
1460.81	-769.0
1461.18	-405.0
1461.55	-143.0
1461.91	244.0
1462.28	574.0
1462.64	1067.0
1463.01	1344.0
1463.37	1911.0
1463.74	2473.0
1464.1	2713.0
1464.47	2364.0
1464.84	2191.0
1465.2	2072.0
1465.57	2310.0
1465.93	2444.0
1466.3	2751.0
1466.67	2717.0
1467.03	2667.0
1467.4	2926.0
1467.76	3125.0
1468.13	3171.0
1468.5	3608.0
1468.86	3800.0
1469.23	3786.0
1469.6	3945.0
1469.96	4359.0
1470.33	5344.0
1470.7	7345.0
1471.06	9627.0
1471.43	12645.0
1471.8	15709.0
1472.16	17813.0
1472.53	18476.0
1472.9	17838.0
1473.26	16607.0
1473.63	14863.0
1474.0	12510.0
1474.36	10387.0
1474.73	8164.0
1475.1	6341.0
1475.47	5259.0
1475.83	4974.0
1476.2	4839.0
1476.57	4196.0
1476.93	3233.0
1477.3	2509.0
1477.67	2145.0
1478.04	2159.0
1478.4	2224.0
1478.77	1825.0
1479.14	1409.0
1479.51	1040.0
1479.87	670.0
1480.24	258.0
1480.61	224.0
1480.98	494.0
1481.35	752.0
1481.71	996.0
1482.08	1430.0
1482.45	2096.0
1482.82	2973.0
1483.19	3679.0
1483.55	4284.0
1483.92	4276.0
1484.29	4044.0
1484.66	3683.0
1485.03	3129.0
1485.4	2447.0
1485.76	2037.0
1486.13	2141.0
1486.5	2560.0
1486.87	2905.0
1487.24	3159.0
1487.61	2956.0
1487.98	2377.0
1488.35	2072.0
1488.71	2223.0
1489.08	3147.0
1489.45	4514.0
1489.82	6347.0
1490.19	7650.0
1490.56	8559.0
1490.93	9435.0
1491.3	10252.0
1491.67	10237.0
1492.04	9087.0
1492.4	7466.0
1492.77	5779.0
1493.14	4774.0
1493.51	4859.0
1493.88	5272.0
1494.25	5711.0
1494.62	7497.0
1494.99	9548.0
1495.36	11018.0
1495.73	11393.0
1496.1	10950.0
1496.47	10199.0
1496.84	9231.0
1497.21	7919.0
1497.58	6501.0
1497.95	5018.0
1498.32	3809.0
1498.69	2744.0
1499.06	1196.0
1499.43	543.0
1499.8	422.0
1500.17	175.0
1500.54	277.0
1500.91	407.0
1501.28	1040.0
1501.65	2131.0
1502.02	3528.0
1502.39	4443.0
1502.76	4707.0
1503.13	4725.0
1503.51	4733.0
1503.88	4815.0
1504.25	4720.0
1504.62	4218.0
1504.99	3654.0
1505.36	3029.0
1505.73	2623.0
1506.1	2720.0
1506.47	2748.0
1506.84	2527.0
1507.21	2091.0
1507.59	1734.0
1507.96	1085.0
1508.33	677.0
1508.7	460.0
1509.07	-94.0
1509.44	-1035.0
1509.81	-2039.0
1510.19	-2773.0
1510.56	-3004.0
1510.93	-2813.0
1511.3	-1893.0
1511.67	-1115.0
1512.04	-1074.0
1512.42	-1490.0
1512.79	-1856.0
1513.16	-2226.0
1513.53	-2134.0
1513.9	-2353.0
1514.27	-2000.0
1514.65	-1649.0
1515.02	-1193.0
1515.39	-1348.0
1515.76	-1568.0
1516.14	-1773.0
1516.51	-1931.0
1516.88	-2000.0
1517.25	-1786.0
1517.63	-1390.0
1518.0	-407.0
1518.37	715.0
1518.74	1992.0
1519.12	2920.0
1519.49	3890.0
1519.86	5684.0
1520.23	7794.0
1520.61	9961.0
1520.98	11437.0
1521.35	12434.0
1521.73	13056.0
1522.1	13536.0
1522.47	14178.0
1522.84	14333.0
1523.22	13781.0
1523.59	12955.0
1523.96	11703.0
1524.34	10166.0
1524.71	8094.0
1525.08	5994.0
1525.46	4484.0
1525.83	3953.0
1526.2	3247.0
1526.58	3110.0
1526.95	2972.0
1527.32	2642.0
1527.7	1918.0
1528.07	861.0
1528.45	93.0
1528.82	-274.0
1529.19	-30.0
1529.57	-121.0
1529.94	-479.0
1530.32	-774.0
1530.69	-990.0
1531.06	-1198.0
1531.44	-1248.0
1531.81	-1782.0
1532.19	-1767.0
1532.56	-1554.0
1532.93	-1501.0
1533.31	-1336.0
1533.68	-1151.0
1534.06	-771.0
1534.43	-429.0
1534.81	-248.0
1535.18	-77.0
1535.56	-251.0
1535.93	-523.0
1536.31	-548.0
1536.68	-718.0
1537.06	-1243.0
1537.43	-1996.0
1537.81	-2786.0
1538.18	-3032.0
1538.56	-3155.0
1538.93	-3686.0
1539.31	-4031.0
1539.68	-4240.0
1540.06	-4395.0
1540.43	-4424.0
1540.81	-4322.0
1541.18	-4092.0
1541.56	-3885.0
1541.93	-3865.0
1542.31	-3715.0
1542.68	-3163.0
1543.06	-2215.0
1543.44	-1185.0
1543.81	-441.0
1544.19	439.0
1544.56	1397.0
1544.94	2989.0
1545.31	5087.0
1545.69	7257.0
1546.07	9575.0
1546.44	11818.0
1546.82	13312.0
1547.19	13997.0
1547.57	13665.0
1547.95	12568.0
1548.32	11458.0
1548.7	10914.0
1549.08	10846.0
1549.45	10393.0
1549.83	10145.0
1550.2	10046.0
1550.58	10685.0
1550.96	11626.0
1551.33	11923.0
1551.71	11234.0
1552.09	10049.0
1552.46	8790.0
1552.84	7515.0
1553.22	6151.0
1553.59	4912.0
1553.97	3464.0
1554.35	2693.0
1554.73	2502.0
1555.1	3077.0
1555.48	3190.0
1555.86	3107.0
1556.23	3542.0
1556.61	4049.0
1556.99	4536.0
1557.37	4853.0
1557.74	4895.0
1558.12	5169.0
1558.5	5479.0
1558.88	5828.0
1559.25	6146.0
1559.63	6992.0
1560.01	7585.0
1560.39	8287.0
1560.76	8581.0
1561.14	9139.0
1561.52	11655.0
1561.9	15690.0
1562.28	21568.0
1562.65	28050.0
1563.03	34294.0
1563.41	39926.0
1563.79	43573.0
1564.17	45348.0
1564.54	44936.0
1564.92	43102.0
1565.3	39703.0
1565.68	34935.0
1566.06	30196.0
1566.44	25745.0
1566.81	21760.0
1567.19	18252.0
1567.57	16219.0
1567.95	14599.0
1568.33	13877.0
1568.71	13250.0
1569.09	13150.0
1569.47	12872.0
1569.84	12493.0
1570.22	12164.0
1570.6	11887.0
1570.98	11308.0
1571.36	10626.0
1571.74	9632.0
1572.12	8577.0
1572.5	7855.0
1572.88	7820.0
1573.26	8056.0
1573.64	8591.0
1574.01	9375.0
1574.39	10129.0
1574.77	10542.0
1575.15	10430.0
1575.53	10012.0
1575.91	9340.0
1576.29	8811.0
1576.67	8702.0
1577.05	8655.0
1577.43	8780.0
1577.81	8635.0
1578.19	7955.0
1578.57	7642.0
1578.95	7279.0
1579.33	6559.0
1579.71	5535.0
1580.09	4579.0
1580.47	3942.0
1580.85	3851.0
1581.23	3931.0
1581.61	3564.0
1581.99	3147.0
1582.37	2997.0
1582.75	3462.0
1583.13	4349.0
1583.51	5098.0
1583.89	5628.0
1584.28	6022.0
1584.66	6225.0
1585.04	6408.0
1585.42	6599.0
1585.8	6250.0
1586.18	5378.0
1586.56	4152.0
1586.94	3095.0
1587.32	2018.0
1587.7	1681.0
1588.08	1767.0
1588.46	2279.0
1588.85	3689.0
1589.23	4946.0
1589.61	5985.0
1589.99	7471.0
1590.37	8919.0
1590.75	10198.0
1591.13	11321.0
1591.52	12298.0
1591.9	13324.0
1592.28	14007.0
1592.66	14197.0
1593.04	13787.0
1593.42	13032.0
1593.81	11865.0
1594.19	10888.0
1594.57	9699.0
1594.95	9028.0
1595.33	8719.0
1595.72	8434.0
1596.1	7864.0
1596.48	7143.0
1596.86	5699.0
1597.24	4376.0
1597.63	3936.0
1598.01	4000.0
1598.39	3946.0
1598.77	3574.0
1599.16	2811.0
1599.54	1616.0
1599.92	709.0
1600.3	55.0
1600.69	-664.0
1601.07	-1423.0
1601.45	-2097.0
1601.83	-2712.0
1602.22	-2929.0
1602.6	-2977.0
1602.98	-3115.0
1603.37	-3367.0
1603.75	-3595.0
1604.13	-3549.0
1604.51	-3824.0
1604.9	-3747.0
1605.28	-3546.0
1605.66	-3227.0
1606.05	-2952.0
1606.43	-2755.0
1606.81	-2638.0
1607.2	-2745.0
1607.58	-2809.0
1607.96	-2839.0
1608.35	-3166.0
1608.73	-3473.0
1609.11	-3550.0
1609.5	-3468.0
1609.88	-3157.0
1610.27	-2517.0
1610.65	-1964.0
1611.03	-1456.0
1611.42	-1180.0
1611.8	-1030.0
1612.19	-799.0
1612.57	-484.0
1612.95	-327.0
1613.34	-1000.0
1613.72	-1163.0
1614.11	-1159.0
1614.49	-1184.0
1614.87	-1506.0
1615.26	-1213.0
1615.64	-134.0
1616.03	1101.0
1616.41	1873.0
1616.8	2741.0
1617.18	3712.0
1617.57	4116.0
1617.95	3864.0
1618.34	3559.0
1618.72	2524.0
1619.11	1209.0
1619.49	-132.0
1619.88	-746.0
1620.26	-542.0
1620.65	4.0
1621.03	136.0
1621.42	547.0
1621.8	765.0
1622.19	708.0
1622.57	835.0
1622.96	1034.0
1623.34	773.0
1623.73	899.0
1624.11	546.0
1624.5	68.0
1624.88	-466.0
1625.27	-1284.0
1625.65	-1666.0
1626.04	-1799.0
1626.43	-1555.0
1626.81	-1623.0
1627.2	-1730.0
1627.58	-1951.0
1627.97	-2205.0
1628.36	-2444.0
1628.74	-2168.0
1629.13	-1794.0
1629.51	-1515.0
1629.9	-987.0
1630.29	-4.0
1630.67	849.0
1631.06	1779.0
1631.44	2641.0
1631.83	3162.0
1632.22	3621.0
1632.6	4592.0
1632.99	5514.0
1633.38	6359.0
1633.76	6506.0
1634.15	6674.0
1634.54	6524.0
1634.92	6407.0
1635.31	5995.0
1635.7	5240.0
1636.08	4696.0
1636.47	4058.0
1636.86	3413.0
1637.24	2855.0
1637.63	2282.0
1638.02	1679.0
1638.41	1004.0
1638.79	-45.0
1639.18	-1511.0
1639.57	-2848.0
1639.95	-3555.0
1640.34	-3726.0
1640.73	-4198.0
1641.12	-4241.0
1641.5	-3717.0
1641.89	-2385.0
1642.28	-821.0
1642.67	699.0
1643.06	1992.0
1643.44	2796.0
1643.83	3019.0
1644.22	2839.0
1644.61	2492.0
1644.99	2330.0
1645.38	2157.0
1645.77	2015.0
1646.16	1429.0
1646.55	816.0
1646.93	402.0
1647.32	251.0
1647.71	-174.0
1648.1	-530.0
1648.49	-435.0
1648.88	-438.0
1649.26	-123.0
1649.65	419.0
1650.04	1001.0
1650.43	1366.0
1650.82	1650.0
1651.21	2339.0
1651.6	2749.0
1651.98	3310.0
1652.37	4258.0
1652.76	5167.0
1653.15	5339.0
1653.54	5015.0
1653.93	4335.0
1654.32	4172.0
1654.71	3783.0
1655.1	3076.0
1655.49	2459.0
1655.88	1988.0
1656.26	2013.0
1656.65	1869.0
1657.04	1433.0
1657.43	837.0
1657.82	672.0
1658.21	825.0
1658.6	1273.0
1658.99	2121.0
1659.38	2738.0
1659.77	3306.0
1660.16	3405.0
1660.55	3159.0
1660.94	3095.0
1661.33	2470.0
1661.72	2472.0
1662.11	3176.0
1662.5	3817.0
1662.89	4072.0
1663.28	4657.0
1663.67	5134.0
1664.06	5801.0
1664.45	6879.0
1664.84	8030.0
1665.23	9369.0
1665.62	10182.0
1666.01	10756.0
1666.4	11301.0
1666.79	11098.0
1667.18	10666.0
1667.57	10548.0
1667.96	10162.0
1668.35	9720.0
1668.75	8896.0
1669.14	8446.0
1669.53	8179.0
1669.92	7832.0
1670.31	7917.0
1670.7	8300.0
1671.09	8585.0
1671.48	8517.0
1671.87	7934.0
1672.26	7911.0
1672.66	8330.0
1673.05	9563.0
1673.44	11066.0
1673.83	12730.0
1674.22	13838.0
1674.61	14432.0
1675.0	14338.0
1675.4	14415.0
1675.79	14390.0
1676.18	13551.0
1676.57	12317.0
1676.96	11318.0
1677.35	10469.0
1677.75	9912.0
1678.14	9513.0
1678.53	9439.0
1678.92	10019.0
1679.31	11155.0
1679.71	12357.0
1680.1	13856.0
1680.49	15528.0
1680.88	17147.0
1681.27	18454.0
1681.67	20376.0
1682.06	21680.0
1682.45	22030.0
1682.84	21691.0
1683.24	21209.0
1683.63	20321.0
1684.02	18431.0
1684.41	16226.0
1684.81	14279.0
1685.2	12597.0
1685.59	11608.0
1685.98	11230.0
1686.38	11470.0
1686.77	12541.0
1687.16	14425.0
1687.56	16977.0
1687.95	19098.0
1688.34	21205.0
1688.74	23325.0
1689.13	25071.0
1689.52	26507.0
1689.91	28442.0
1690.31	30876.0
1690.7	33507.0
1691.09	36206.0
1691.49	38910.0
1691.88	41894.0
1692.28	44349.0
1692.67	45602.0
1693.06	45494.0
1693.46	43851.0
1693.85	41008.0
1694.24	37630.0
1694.64	34033.0
1695.03	29734.0
1695.42	26183.0
1695.82	22970.0
1696.21	20424.0
1696.61	18569.0
1697.0	17818.0
1697.4	18004.0
1697.79	18058.0
1698.18	17871.0
1698.58	17830.0
1698.97	18329.0
1699.37	19886.0
1699.76	21936.0
1700.16	24106.0
1700.55	26458.0
1700.94	29224.0
1701.34	32220.0
1701.73	34374.0
1702.13	35062.0
1702.52	34724.0
1702.92	33562.0
1703.31	32217.0
1703.71	30603.0
1704.1	28994.0
1704.5	27613.0
1704.89	27272.0
1705.29	28383.0
1705.68	31008.0
1706.08	35334.0
1706.47	39029.0
1706.87	41739.0
1707.26	43609.0
1707.66	42579.0
1708.05	40409.0
1708.45	37368.0
1708.84	34705.0
1709.24	31733.0
[truncated: 7,450 more rows]
