# Supplementary material for: Fast Detection of 2,4,6-Trinitrotoluene (TNT) at ppt Level by a Laser-Induced Immunofluorometric Biosensor
Source: Biosensors (Basel). 2020 Aug 5;10(8):89. doi: 10.3390/bios10080089 (PMC7460505; doi:10.3390/bios10080089)
Supplement: Supplementary file 1 [file biosensors-10-00089-s001.zip › Paul-Biosensors-Data/ABID/input mass spectra/EW75C.txt]

Antibody_Identifier:	EW75C
Species:	mouse
Subclass:	n.a.
m/z	Intensity
1012.15	-4839.0
1012.45	-4887.0
1012.76	-4701.0
1013.06	-4367.0
1013.36	-2779.0
1013.67	-804.0
1013.97	1883.0
1014.27	4490.0
1014.58	6834.0
1014.88	9523.0
1015.19	12022.0
1015.49	13033.0
1015.79	13252.0
1016.1	12470.0
1016.4	10777.0
1016.7	8537.0
1017.01	5842.0
1017.31	3843.0
1017.62	2585.0
1017.92	2022.0
1018.23	1012.0
1018.53	-869.0
1018.83	-2086.0
1019.14	-2299.0
1019.44	-2457.0
1019.75	-580.0
1020.05	1120.0
1020.36	2932.0
1020.66	4206.0
1020.97	6256.0
1021.27	9280.0
1021.58	11976.0
1021.88	14850.0
1022.18	17053.0
1022.49	18491.0
1022.79	19291.0
1023.1	19140.0
1023.4	19834.0
1023.71	20210.0
1024.01	19759.0
1024.32	18386.0
1024.62	16632.0
1024.93	15281.0
1025.24	14897.0
1025.54	14631.0
1025.85	14522.0
1026.15	14597.0
1026.46	15269.0
1026.76	15474.0
1027.07	16152.0
1027.37	17140.0
1027.68	18360.0
1027.99	19949.0
1028.29	20629.0
1028.6	20600.0
1028.9	19697.0
1029.21	18371.0
1029.51	16959.0
1029.82	16287.0
1030.13	15347.0
1030.43	13504.0
1030.74	10681.0
1031.04	8522.0
1031.35	7035.0
1031.66	5735.0
1031.96	4772.0
1032.27	4882.0
1032.58	4799.0
1032.88	5235.0
1033.19	4851.0
1033.5	3647.0
1033.8	2159.0
1034.11	861.0
1034.42	-61.0
1034.72	-227.0
1035.03	-402.0
1035.34	-1553.0
1035.64	-2321.0
1035.95	-3758.0
1036.26	-5307.0
1036.56	-5927.0
1036.87	-6774.0
1037.18	-6784.0
1037.48	-6916.0
1037.79	-6498.0
1038.1	-5631.0
1038.41	-4016.0
1038.71	-2300.0
1039.02	-191.0
1039.33	1952.0
1039.64	3525.0
1039.94	4386.0
1040.25	4997.0
1040.56	4143.0
1040.87	3013.0
1041.17	3056.0
1041.48	3568.0
1041.79	3786.0
1042.1	3906.0
1042.41	4455.0
1042.71	6127.0
1043.02	8730.0
1043.33	12333.0
1043.64	15707.0
1043.95	19877.0
1044.25	23107.0
1044.56	25947.0
1044.87	28445.0
1045.18	29075.0
1045.49	29244.0
1045.79	29194.0
1046.1	28505.0
1046.41	26139.0
1046.72	23711.0
1047.03	20706.0
1047.34	18276.0
1047.65	16481.0
1047.95	15877.0
1048.26	15828.0
1048.57	15635.0
1048.88	16023.0
1049.19	15995.0
1049.5	17477.0
1049.81	20060.0
1050.12	23204.0
1050.43	25938.0
1050.74	26509.0
1051.04	24985.0
1051.35	22638.0
1051.66	19590.0
1051.97	16742.0
1052.28	13081.0
1052.59	10026.0
1052.9	7457.0
1053.21	5897.0
1053.52	4632.0
1053.83	3846.0
1054.14	3429.0
1054.45	2815.0
1054.76	1575.0
1055.07	558.0
1055.38	-447.0
1055.69	-2379.0
1056.0	-3015.0
1056.31	-3199.0
1056.62	-2722.0
1056.93	-2793.0
1057.24	-2809.0
1057.55	-2191.0
1057.86	-1225.0
1058.17	239.0
1058.48	2167.0
1058.79	3577.0
1059.1	5090.0
1059.41	6601.0
1059.72	8520.0
1060.03	11255.0
1060.34	13902.0
1060.65	16269.0
1060.96	17763.0
1061.27	17908.0
1061.58	17084.0
1061.89	15552.0
1062.2	13449.0
1062.52	11308.0
1062.83	9740.0
1063.14	9018.0
1063.45	9180.0
1063.76	10526.0
1064.07	13337.0
1064.38	17594.0
1064.69	22895.0
1065.0	29166.0
1065.32	35421.0
1065.63	41598.0
1065.94	46311.0
1066.25	49749.0
1066.56	51340.0
1066.87	51513.0
1067.18	48907.0
1067.5	43853.0
1067.81	37939.0
1068.12	32907.0
1068.43	29510.0
1068.74	25926.0
1069.05	21467.0
1069.37	17414.0
1069.68	13476.0
1069.99	10665.0
1070.3	8878.0
1070.61	6823.0
1070.93	5427.0
1071.24	4590.0
1071.55	4523.0
1071.86	5154.0
1072.18	5128.0
1072.49	4739.0
1072.8	3989.0
1073.11	3512.0
1073.43	3449.0
1073.74	3155.0
1074.05	1932.0
1074.36	926.0
1074.68	61.0
1074.99	-303.0
1075.3	252.0
1075.61	1261.0
1075.93	1266.0
1076.24	889.0
1076.55	476.0
1076.87	-477.0
1077.18	-793.0
1077.49	-1914.0
1077.81	-2848.0
1078.12	-4136.0
1078.43	-4864.0
1078.74	-5707.0
1079.06	-5779.0
1079.37	-4818.0
1079.68	-3911.0
1080.0	-3328.0
1080.31	-1605.0
1080.63	-340.0
1080.94	580.0
1081.25	1795.0
1081.57	4652.0
1081.88	9149.0
1082.19	13166.0
1082.51	16198.0
1082.82	18014.0
1083.14	18398.0
1083.45	17614.0
1083.76	16691.0
1084.08	14715.0
1084.39	11513.0
1084.71	8357.0
1085.02	5616.0
1085.33	3592.0
1085.65	2801.0
1085.96	2819.0
1086.28	2787.0
1086.59	2917.0
1086.91	3101.0
1087.22	4259.0
1087.54	5613.0
1087.85	7435.0
1088.16	9229.0
1088.48	10755.0
1088.79	11005.0
1089.11	10496.0
1089.42	9667.0
1089.74	9296.0
1090.05	9067.0
1090.37	8951.0
1090.68	9169.0
1091.0	9470.0
1091.31	9937.0
1091.63	10436.0
1091.94	10282.0
1092.26	9803.0
1092.57	9181.0
1092.89	9118.0
1093.21	8354.0
1093.52	7182.0
1093.84	4947.0
1094.15	4085.0
1094.47	3637.0
1094.78	2464.0
1095.1	2082.0
1095.41	1410.0
1095.73	10.0
1096.05	-917.0
1096.36	-763.0
1096.68	-360.0
1096.99	301.0
1097.31	368.0
1097.63	-10.0
1097.94	-946.0
1098.26	-1515.0
1098.57	-1725.0
1098.89	-1856.0
1099.21	-2619.0
1099.52	-4035.0
1099.84	-5921.0
1100.16	-7573.0
1100.47	-9254.0
1100.79	-11166.0
1101.11	-11497.0
1101.42	-11059.0
1101.74	-9659.0
1102.06	-6513.0
1102.37	-1800.0
1102.69	3741.0
1103.01	9105.0
1103.32	14024.0
1103.64	17553.0
1103.96	19692.0
1104.27	20999.0
1104.59	21499.0
1104.91	20762.0
1105.22	19593.0
1105.54	17850.0
1105.86	15713.0
1106.18	13224.0
1106.49	10231.0
1106.81	7231.0
1107.13	4366.0
1107.45	2496.0
1107.76	1583.0
1108.08	1136.0
1108.4	1119.0
1108.72	1315.0
1109.03	1093.0
1109.35	1024.0
1109.67	1822.0
1109.99	2597.0
1110.31	2588.0
1110.62	2712.0
1110.94	1983.0
1111.26	1210.0
1111.58	323.0
1111.9	-1661.0
1112.21	-4021.0
1112.53	-5377.0
1112.85	-6093.0
1113.17	-5062.0
1113.49	-4912.0
1113.81	-5552.0
1114.12	-5483.0
1114.44	-5929.0
1114.76	-6201.0
1115.08	-6792.0
1115.4	-6349.0
1115.72	-6864.0
1116.04	-6986.0
1116.35	-7227.0
1116.67	-7204.0
1116.99	-6508.0
1117.31	-5503.0
1117.63	-5761.0
1117.95	-6198.0
1118.27	-6091.0
1118.59	-5671.0
1118.91	-4546.0
1119.23	-2896.0
1119.54	-48.0
1119.86	2347.0
1120.18	4719.0
1120.5	6426.0
1120.82	6796.0
1121.14	7089.0
1121.46	7625.0
1121.78	8321.0
1122.1	8022.0
1122.42	6699.0
1122.74	5690.0
1123.06	4474.0
1123.38	3626.0
1123.7	2682.0
1124.02	2504.0
1124.34	3375.0
1124.66	3976.0
1124.98	4688.0
1125.3	5553.0
1125.62	7033.0
1125.94	8933.0
1126.26	10652.0
1126.58	11892.0
1126.9	11245.0
1127.22	9089.0
1127.54	6950.0
1127.86	6075.0
1128.18	5487.0
1128.5	5073.0
1128.82	4346.0
1129.14	2931.0
1129.46	1442.0
1129.78	615.0
1130.11	903.0
1130.43	1367.0
1130.75	2038.0
1131.07	2376.0
1131.39	2981.0
1131.71	4786.0
1132.03	7209.0
1132.35	9206.0
1132.67	10647.0
1132.99	11437.0
1133.32	12818.0
1133.64	14119.0
1133.96	15798.0
1134.28	17578.0
1134.6	20273.0
1134.92	24087.0
1135.24	28314.0
1135.57	33061.0
1135.89	36972.0
1136.21	42216.0
1136.53	48021.0
1136.85	57358.0
1137.17	71906.0
1137.5	93888.0
1137.82	121356.0
1138.14	156122.0
1138.46	194899.0
1138.78	232931.0
1139.11	263333.0
1139.43	279644.0
1139.75	281353.0
1140.07	269247.0
1140.39	246310.0
1140.72	217770.0
1141.04	188982.0
1141.36	160243.0
1141.68	133275.0
1142.01	108946.0
1142.33	88906.0
1142.65	73400.0
1142.97	61619.0
1143.3	53524.0
1143.62	48089.0
1143.94	44089.0
1144.26	41300.0
1144.59	38247.0
1144.91	35312.0
1145.23	32870.0
1145.56	30344.0
1145.88	27501.0
1146.2	24062.0
1146.53	20890.0
1146.85	18415.0
1147.17	16430.0
1147.5	14106.0
1147.82	11441.0
1148.14	8691.0
1148.47	6403.0
1148.79	4813.0
1149.11	4117.0
1149.44	2927.0
1149.76	1520.0
1150.08	-393.0
1150.41	-1856.0
1150.73	-2096.0
1151.05	-1555.0
1151.38	-874.0
1151.7	-164.0
1152.03	1023.0
1152.35	1203.0
1152.67	1342.0
1153.0	1780.0
1153.32	2089.0
1153.65	1810.0
1153.97	1361.0
1154.29	1299.0
1154.62	1575.0
1154.94	1199.0
1155.27	1356.0
1155.59	1185.0
1155.92	1504.0
1156.24	2941.0
1156.57	4787.0
1156.89	6150.0
1157.21	6880.0
1157.54	6225.0
1157.86	5561.0
1158.19	6368.0
1158.51	7630.0
1158.84	8478.0
1159.16	10071.0
1159.49	13563.0
1159.81	17988.0
1160.14	23265.0
1160.46	28952.0
1160.79	34047.0
1161.11	37675.0
1161.44	39499.0
1161.76	40484.0
1162.09	40880.0
1162.41	39535.0
1162.74	36708.0
1163.07	33129.0
1163.39	29402.0
1163.72	26147.0
1164.04	22556.0
1164.37	19504.0
1164.69	16006.0
1165.02	12933.0
1165.35	10158.0
1165.67	8510.0
1166.0	7937.0
1166.32	7958.0
1166.65	9328.0
1166.98	10265.0
1167.3	12248.0
1167.63	15984.0
1167.95	22006.0
1168.28	28722.0
1168.61	35160.0
1168.93	39732.0
1169.26	42433.0
1169.58	43035.0
1169.91	41228.0
1170.24	37226.0
1170.56	32654.0
1170.89	27768.0
1171.22	23137.0
1171.54	19619.0
1171.87	17275.0
1172.2	15934.0
1172.52	14357.0
1172.85	13474.0
1173.18	11941.0
1173.51	10085.0
1173.83	8484.0
1174.16	7172.0
1174.49	5937.0
1174.81	5469.0
1175.14	4357.0
1175.47	3954.0
1175.8	4093.0
1176.12	4604.0
1176.45	5868.0
1176.78	7478.0
1177.1	8884.0
1177.43	10963.0
1177.76	12417.0
1178.09	14057.0
1178.42	15273.0
1178.74	16980.0
1179.07	20751.0
1179.4	26165.0
1179.73	32405.0
1180.05	37378.0
1180.38	40026.0
1180.71	40451.0
1181.04	38616.0
1181.37	35600.0
1181.69	32183.0
1182.02	28658.0
1182.35	23884.0
1182.68	19408.0
1183.01	15117.0
1183.34	11502.0
1183.66	8926.0
1183.99	6838.0
1184.32	4651.0
1184.65	3455.0
1184.98	2075.0
1185.31	682.0
1185.63	-826.0
1185.96	-2425.0
1186.29	-2937.0
1186.62	-3842.0
1186.95	-4585.0
1187.28	-5125.0
1187.61	-6153.0
1187.94	-6295.0
1188.27	-6471.0
1188.6	-5649.0
1188.92	-4508.0
1189.25	-3955.0
1189.58	-2995.0
1189.91	-2040.0
1190.24	-1201.0
1190.57	-823.0
1190.9	-499.0
1191.23	-1122.0
1191.56	-721.0
1191.89	-334.0
1192.22	-88.0
1192.55	-956.0
1192.88	-1671.0
1193.21	-1702.0
1193.54	-1392.0
1193.87	-1414.0
1194.2	-1576.0
1194.53	-1844.0
1194.86	-987.0
1195.19	-1.0
1195.52	1064.0
1195.85	1878.0
1196.18	3292.0
1196.51	4703.0
1196.84	6291.0
1197.17	7235.0
1197.5	7859.0
1197.83	7895.0
1198.16	7618.0
1198.49	6198.0
1198.82	3875.0
1199.15	1819.0
1199.48	-104.0
1199.81	-945.0
1200.14	-2381.0
1200.47	-3378.0
1200.8	-3750.0
1201.13	-4475.0
1201.47	-4876.0
1201.8	-4900.0
1202.13	-5355.0
1202.46	-5854.0
1202.79	-6068.0
1203.12	-5995.0
1203.45	-5649.0
1203.78	-4900.0
1204.11	-5232.0
1204.45	-5418.0
1204.78	-6143.0
1205.11	-6278.0
1205.44	-6992.0
1205.77	-8069.0
1206.1	-8869.0
1206.43	-9219.0
1206.77	-8653.0
1207.1	-8542.0
1207.43	-7962.0
1207.76	-7658.0
1208.09	-7818.0
1208.42	-6446.0
1208.76	-4339.0
1209.09	-2201.0
1209.42	-310.0
1209.75	1239.0
1210.08	2089.0
1210.42	1813.0
1210.75	2018.0
1211.08	2644.0
1211.41	2458.0
1211.75	2245.0
1212.08	1904.0
1212.41	947.0
1212.74	182.0
1213.08	-936.0
1213.41	-1646.0
1213.74	-1351.0
1214.07	-1243.0
1214.41	-1266.0
1214.74	-802.0
1215.07	266.0
1215.4	2546.0
1215.74	5337.0
1216.07	10016.0
1216.4	14396.0
1216.74	18993.0
1217.07	24182.0
1217.4	29352.0
1217.73	34899.0
1218.07	40635.0
1218.4	43629.0
1218.73	43355.0
1219.07	41580.0
1219.4	38268.0
1219.73	34483.0
1220.07	30970.0
1220.4	25679.0
1220.74	20256.0
1221.07	15918.0
1221.4	12662.0
1221.74	9869.0
1222.07	7224.0
1222.4	5038.0
1222.74	3737.0
1223.07	3444.0
1223.41	3091.0
1223.74	3838.0
1224.07	4908.0
1224.41	7215.0
1224.74	11213.0
1225.08	15806.0
1225.41	21094.0
1225.74	26437.0
1226.08	31853.0
1226.41	35972.0
1226.75	37619.0
1227.08	36610.0
1227.42	33526.0
1227.75	28733.0
1228.09	23134.0
1228.42	18592.0
1228.75	16027.0
1229.09	14242.0
1229.42	12595.0
1229.76	10467.0
1230.09	7250.0
1230.43	4740.0
1230.76	3603.0
1231.1	4589.0
1231.43	6225.0
1231.77	7028.0
1232.1	8537.0
1232.44	10277.0
1232.77	11765.0
1233.11	13438.0
1233.44	15213.0
1233.78	16539.0
1234.12	17727.0
1234.45	18625.0
1234.79	20053.0
1235.12	22845.0
1235.46	25902.0
1235.79	28143.0
1236.13	29887.0
1236.46	30562.0
1236.8	31469.0
1237.14	30613.0
1237.47	28783.0
1237.81	26270.0
1238.14	23939.0
1238.48	22128.0
1238.82	20672.0
1239.15	20748.0
1239.49	20276.0
1239.82	19723.0
1240.16	18806.0
1240.5	18116.0
1240.83	16727.0
1241.17	15233.0
1241.51	14750.0
1241.84	13384.0
1242.18	11763.0
1242.52	11134.0
1242.85	10967.0
1243.19	10790.0
1243.53	11144.0
1243.86	10241.0
1244.2	9464.0
1244.54	8864.0
1244.87	9057.0
1245.21	10243.0
1245.55	11892.0
1245.88	12570.0
1246.22	13349.0
1246.56	16035.0
1246.9	19449.0
1247.23	23005.0
1247.57	27139.0
1247.91	30548.0
1248.24	34542.0
1248.58	40659.0
1248.92	47209.0
1249.26	53943.0
1249.59	62744.0
1249.93	74337.0
1250.27	88598.0
1250.61	103968.0
1250.94	122656.0
1251.28	147138.0
1251.62	182227.0
1251.96	229984.0
1252.3	295568.0
1252.63	383020.0
1252.97	491264.0
1253.31	615299.0
1253.65	738726.0
1253.99	839857.0
1254.32	903467.0
1254.66	920486.0
1255.0	893517.0
1255.34	833156.0
1255.68	751780.0
1256.02	659860.0
1256.35	566825.0
1256.69	477855.0
1257.03	398213.0
1257.37	331194.0
1257.71	276822.0
1258.05	234497.0
1258.39	202911.0
1258.73	179254.0
1259.06	163430.0
1259.4	152670.0
1259.74	145028.0
1260.08	139184.0
1260.42	135178.0
1260.76	130888.0
1261.1	127401.0
1261.44	123614.0
1261.78	118973.0
1262.12	110826.0
1262.45	101780.0
1262.79	91885.0
1263.13	80508.0
1263.47	68550.0
1263.81	58472.0
1264.15	49116.0
1264.49	41027.0
1264.83	34128.0
1265.17	27920.0
1265.51	22002.0
1265.85	17526.0
1266.19	14306.0
1266.53	11441.0
1266.87	8416.0
1267.21	5945.0
1267.55	5414.0
1267.89	4414.0
1268.23	4228.0
1268.57	4899.0
1268.91	6000.0
1269.25	6722.0
1269.59	7637.0
1269.93	8009.0
1270.27	8768.0
1270.61	9571.0
1270.95	9986.0
1271.29	8333.0
1271.63	6612.0
1271.97	5652.0
1272.31	4884.0
1272.66	3271.0
1273.0	2441.0
1273.34	2602.0
1273.68	4876.0
1274.02	10266.0
1274.36	17573.0
1274.7	27406.0
1275.04	39109.0
1275.38	54091.0
1275.72	69836.0
1276.06	83915.0
1276.41	93259.0
1276.75	97976.0
1277.09	96969.0
1277.43	91366.0
1277.77	81712.0
1278.11	70863.0
1278.45	60232.0
1278.8	50651.0
1279.14	41973.0
1279.48	34880.0
1279.82	28997.0
1280.16	24917.0
1280.5	21293.0
1280.85	20700.0
1281.19	22444.0
1281.53	25479.0
1281.87	28165.0
1282.21	29298.0
1282.55	28843.0
1282.9	26571.0
1283.24	23730.0
1283.58	19795.0
1283.92	15833.0
1284.27	12142.0
1284.61	9181.0
1284.95	7432.0
1285.29	6900.0
1285.64	7299.0
1285.98	7477.0
1286.32	8240.0
1286.66	9416.0
1287.01	11335.0
1287.35	12244.0
1287.69	10959.0
1288.03	9115.0
1288.38	8504.0
1288.72	8263.0
1289.06	6502.0
1289.4	4737.0
1289.75	3635.0
1290.09	4011.0
1290.43	6496.0
1290.78	10919.0
1291.12	17588.0
1291.46	26835.0
1291.81	36877.0
1292.15	45579.0
1292.49	51189.0
1292.84	54184.0
1293.18	54000.0
1293.52	50479.0
1293.87	44747.0
1294.21	38437.0
1294.55	31358.0
1294.9	23169.0
1295.24	14876.0
1295.59	8077.0
1295.93	2519.0
1296.27	-1521.0
1296.62	-4943.0
1296.96	-7002.0
1297.31	-8196.0
1297.65	-8497.0
1297.99	-8092.0
1298.34	-7290.0
1298.68	-6601.0
1299.03	-7611.0
1299.37	-9206.0
1299.71	-11128.0
1300.06	-12850.0
1300.4	-13943.0
1300.75	-15325.0
1301.09	-17217.0
1301.44	-18718.0
1301.78	-18884.0
1302.13	-18446.0
1302.47	-17330.0
1302.82	-16004.0
1303.16	-15564.0
1303.51	-16315.0
1303.85	-16597.0
1304.2	-16797.0
1304.54	-16918.0
1304.89	-17459.0
1305.23	-17960.0
1305.58	-18700.0
1305.92	-19605.0
1306.27	-19930.0
1306.61	-19921.0
1306.96	-19173.0
1307.3	-17400.0
1307.65	-15630.0
1307.99	-14210.0
1308.34	-13215.0
1308.68	-11161.0
1309.03	-8653.0
1309.37	-4787.0
1309.72	-368.0
1310.07	4732.0
1310.41	7969.0
1310.76	8584.0
1311.1	7197.0
1311.45	4665.0
1311.8	1830.0
1312.14	-327.0
1312.49	-1398.0
1312.83	-1212.0
1313.18	857.0
1313.53	3640.0
1313.87	6888.0
1314.22	9539.0
1314.56	11318.0
1314.91	13249.0
1315.26	14640.0
1315.6	15202.0
1315.95	13745.0
1316.3	12503.0
1316.64	10467.0
1316.99	9665.0
1317.34	8944.0
1317.68	7836.0
1318.03	7662.0
1318.38	8305.0
1318.72	9264.0
1319.07	11989.0
1319.42	15885.0
1319.76	18379.0
1320.11	19131.0
1320.46	18956.0
1320.81	18235.0
1321.15	18031.0
1321.5	17152.0
1321.85	15149.0
1322.2	13466.0
1322.54	11070.0
1322.89	8923.0
1323.24	7156.0
1323.59	6686.0
1323.93	5721.0
1324.28	4204.0
1324.63	2858.0
1324.98	2763.0
1325.32	3168.0
1325.67	4054.0
1326.02	5196.0
1326.37	6565.0
1326.71	8218.0
1327.06	8969.0
1327.41	8378.0
1327.76	7636.0
1328.11	5553.0
1328.46	3954.0
1328.8	3672.0
1329.15	3744.0
1329.5	3481.0
1329.85	3065.0
1330.2	2546.0
1330.55	1666.0
1330.89	-70.0
1331.24	-1474.0
1331.59	-1532.0
1331.94	-382.0
1332.29	933.0
1332.64	3194.0
1332.99	6175.0
1333.33	8365.0
1333.68	9542.0
1334.03	9056.0
1334.38	7294.0
1334.73	5115.0
1335.08	2448.0
1335.43	1265.0
1335.78	70.0
1336.13	-690.0
1336.48	-2537.0
1336.82	-3393.0
1337.17	-3813.0
1337.52	-3785.0
1337.87	-3303.0
1338.22	-3258.0
1338.57	-3598.0
1338.92	-4857.0
1339.27	-6263.0
1339.62	-6664.0
1339.97	-7393.0
1340.32	-9331.0
1340.67	-11018.0
1341.02	-12368.0
1341.37	-13083.0
1341.72	-12958.0
1342.07	-12221.0
1342.42	-11448.0
1342.77	-11090.0
1343.12	-10746.0
1343.47	-11070.0
1343.82	-10015.0
1344.17	-9167.0
1344.52	-7842.0
1344.87	-6537.0
1345.22	-4562.0
1345.57	-1604.0
1345.92	2004.0
1346.27	5113.0
1346.62	8574.0
1346.97	11146.0
1347.32	12977.0
1347.68	14402.0
1348.03	16060.0
1348.38	18230.0
1348.73	20479.0
1349.08	22822.0
1349.43	25232.0
1349.78	28470.0
1350.13	32292.0
1350.48	35881.0
1350.83	39590.0
1351.19	44448.0
1351.54	50718.0
1351.89	59921.0
1352.24	72849.0
1352.59	89492.0
1352.94	112740.0
1353.29	141018.0
1353.64	171422.0
1354.0	197858.0
1354.35	216254.0
1354.7	223065.0
1355.05	218392.0
1355.4	203671.0
1355.75	183484.0
1356.11	158793.0
1356.46	132293.0
1356.81	107086.0
1357.16	85149.0
1357.51	67501.0
1357.87	53313.0
1358.22	42486.0
1358.57	35310.0
1358.92	31127.0
1359.27	29037.0
1359.63	28231.0
1359.98	28217.0
1360.33	29501.0
1360.68	33213.0
1361.04	38421.0
1361.39	47974.0
1361.74	60908.0
1362.09	76804.0
1362.45	94968.0
1362.8	113904.0
1363.15	131822.0
1363.51	145588.0
1363.86	153238.0
1364.21	155499.0
1364.56	152402.0
1364.92	147027.0
1365.27	142029.0
1365.62	138008.0
1365.98	135466.0
1366.33	136856.0
1366.68	142799.0
1367.04	152920.0
1367.39	166531.0
1367.74	182795.0
1368.1	201926.0
1368.45	220142.0
1368.8	232249.0
1369.16	235582.0
1369.51	232569.0
1369.86	222921.0
1370.22	207443.0
1370.57	187764.0
1370.92	164623.0
1371.28	141718.0
1371.63	120978.0
1371.99	103332.0
1372.34	89258.0
1372.69	78112.0
1373.05	69230.0
1373.4	63201.0
1373.76	58492.0
1374.11	55138.0
1374.46	52991.0
1374.82	51581.0
1375.17	50474.0
1375.53	51188.0
1375.88	51830.0
1376.24	52033.0
1376.59	50939.0
1376.95	49216.0
1377.3	46756.0
1377.65	43825.0
1378.01	41510.0
1378.36	40486.0
1378.72	38670.0
1379.07	36353.0
1379.43	34433.0
1379.78	32488.0
1380.14	30669.0
1380.49	27629.0
1380.85	23565.0
1381.2	20850.0
1381.56	18908.0
1381.91	16668.0
1382.27	14862.0
1382.62	13438.0
1382.98	11303.0
1383.34	9519.0
1383.69	8210.0
1384.05	7721.0
1384.4	6947.0
1384.76	6545.0
1385.11	6585.0
1385.47	5489.0
1385.82	3934.0
1386.18	2496.0
1386.54	1336.0
1386.89	571.0
1387.25	-298.0
1387.6	-1417.0
1387.96	-1068.0
1388.32	988.0
1388.67	4368.0
1389.03	8310.0
1389.38	13623.0
1389.74	19747.0
1390.1	25729.0
1390.45	32160.0
1390.81	37766.0
1391.17	42660.0
1391.52	45819.0
1391.88	46300.0
1392.23	44650.0
1392.59	40084.0
1392.95	33438.0
1393.3	25910.0
1393.66	19085.0
1394.02	14404.0
1394.37	10851.0
1394.73	7627.0
1395.09	4360.0
1395.45	1669.0
1395.8	984.0
1396.16	3321.0
1396.52	8769.0
1396.87	15584.0
1397.23	23561.0
1397.59	31777.0
1397.95	37872.0
1398.3	40989.0
1398.66	41516.0
1399.02	39332.0
1399.37	35894.0
1399.73	31526.0
1400.09	27086.0
1400.45	23247.0
1400.81	21026.0
1401.16	19359.0
1401.52	17624.0
1401.88	15912.0
1402.24	14302.0
1402.59	13510.0
1402.95	11758.0
1403.31	10041.0
1403.67	9117.0
1404.03	10365.0
1404.38	11535.0
1404.74	12339.0
1405.1	13554.0
1405.46	15497.0
1405.82	17150.0
1406.18	18636.0
1406.53	21145.0
1406.89	24794.0
1407.25	27909.0
1407.61	28962.0
1407.97	28256.0
1408.33	25779.0
1408.68	22711.0
1409.04	19313.0
1409.4	17220.0
1409.76	15648.0
1410.12	14878.0
1410.48	13679.0
1410.84	13856.0
1411.2	15089.0
1411.56	17288.0
1411.92	19866.0
1412.27	21761.0
1412.63	22037.0
1412.99	20615.0
1413.35	18592.0
1413.71	16004.0
1414.07	11692.0
1414.43	7480.0
1414.79	3473.0
1415.15	-247.0
1415.51	-3275.0
1415.87	-5623.0
1416.23	-6891.0
1416.59	-7560.0
1416.95	-9709.0
1417.31	-11900.0
1417.67	-12996.0
1418.03	-13016.0
1418.39	-12499.0
1418.75	-11471.0
1419.11	-10493.0
1419.47	-10031.0
1419.83	-10318.0
1420.19	-10410.0
1420.55	-10702.0
1420.91	-11359.0
1421.27	-12400.0
1421.63	-13366.0
1421.99	-13562.0
1422.35	-13191.0
1422.71	-11715.0
1423.07	-9518.0
1423.43	-6800.0
1423.79	-3186.0
1424.15	558.0
1424.51	2607.0
1424.87	3908.0
1425.23	4850.0
1425.59	4968.0
1425.96	3896.0
1426.32	2921.0
1426.68	875.0
1427.04	-1104.0
1427.4	-2690.0
1427.76	-2596.0
1428.12	-465.0
1428.48	2704.0
1428.84	6160.0
1429.2	8695.0
1429.57	10185.0
1429.93	10058.0
1430.29	8132.0
1430.65	5934.0
1431.01	4040.0
1431.37	3201.0
1431.74	3039.0
1432.1	2917.0
1432.46	1579.0
1432.82	124.0
1433.18	-972.0
1433.54	-2271.0
1433.91	-3898.0
1434.27	-5267.0
1434.63	-5528.0
1434.99	-5127.0
1435.35	-4784.0
1435.72	-4464.0
1436.08	-3741.0
1436.44	-3111.0
1436.8	-2480.0
1437.17	-3102.0
1437.53	-3899.0
1437.89	-5083.0
1438.25	-5862.0
1438.61	-5529.0
1438.98	-3317.0
1439.34	-1617.0
1439.7	-519.0
1440.07	204.0
1440.43	707.0
1440.79	1923.0
1441.15	3271.0
1441.52	4224.0
1441.88	4795.0
1442.24	5782.0
1442.61	5934.0
1442.97	7049.0
1443.33	9273.0
1443.69	11893.0
1444.06	13206.0
1444.42	15152.0
1444.78	17797.0
1445.15	18660.0
1445.51	17184.0
1445.87	15368.0
1446.24	13565.0
1446.6	11729.0
1446.97	10180.0
1447.33	9654.0
1447.69	9553.0
1448.06	8694.0
1448.42	7649.0
1448.78	7216.0
1449.15	5715.0
1449.51	3028.0
1449.88	3.0
1450.24	-2047.0
1450.6	-2510.0
1450.97	-2731.0
1451.33	-2721.0
1451.7	-4264.0
1452.06	-6254.0
1452.42	-8588.0
1452.79	-10289.0
1453.15	-10741.0
1453.52	-9365.0
1453.88	-7775.0
1454.25	-5908.0
1454.61	-4350.0
1454.98	-3797.0
1455.34	-3705.0
1455.7	-3734.0
1456.07	-3353.0
1456.43	-2609.0
1456.8	-2418.0
1457.16	-1345.0
1457.53	-676.0
1457.89	232.0
1458.26	1323.0
1458.62	3682.0
1458.99	8653.0
1459.35	14252.0
1459.72	18498.0
1460.08	21434.0
1460.45	23391.0
1460.81	24955.0
1461.18	25945.0
1461.55	26920.0
1461.91	27694.0
1462.28	28406.0
1462.64	30653.0
1463.01	32748.0
1463.37	34673.0
1463.74	37095.0
1464.1	40701.0
1464.47	44836.0
1464.84	49456.0
1465.2	53535.0
1465.57	58472.0
1465.93	66252.0
1466.3	78282.0
1466.67	94699.0
1467.03	116013.0
1467.4	143540.0
1467.76	179122.0
1468.13	222903.0
1468.5	270175.0
1468.86	316559.0
1469.23	354410.0
1469.6	375611.0
1469.96	378081.0
1470.33	362377.0
1470.7	331516.0
1471.06	292296.0
1471.43	249205.0
1471.8	206727.0
1472.16	168444.0
1472.53	134926.0
1472.9	106667.0
1473.26	84275.0
1473.63	69127.0
1474.0	59480.0
1474.36	55813.0
1474.73	56423.0
1475.1	61064.0
1475.47	71486.0
1475.83	86954.0
1476.2	108525.0
1476.57	137911.0
1476.93	175974.0
1477.3	224993.0
1477.67	282697.0
1478.04	341439.0
1478.4	390499.0
1478.77	420334.0
1479.14	427853.0
1479.51	414212.0
1479.87	382204.0
1480.24	339603.0
1480.61	291043.0
1480.98	245016.0
1481.35	203854.0
1481.71	168803.0
1482.08	140601.0
1482.45	117763.0
1482.82	100558.0
1483.19	87117.0
1483.55	76247.0
1483.92	66493.0
1484.29	59395.0
1484.66	52265.0
1485.03	45920.0
1485.4	41103.0
1485.76	36641.0
1486.13	31688.0
1486.5	26703.0
1486.87	21750.0
1487.24	16322.0
1487.61	12156.0
1487.98	9442.0
1488.35	7981.0
1488.71	6581.0
1489.08	5917.0
1489.45	7063.0
1489.82	9919.0
1490.19	14621.0
1490.56	19967.0
1490.93	26055.0
1491.3	31311.0
1491.67	33707.0
1492.04	33630.0
1492.4	30982.0
1492.77	26367.0
1493.14	22009.0
1493.51	17534.0
1493.88	14856.0
1494.25	12971.0
1494.62	12343.0
1494.99	11548.0
1495.36	10706.0
1495.73	9442.0
1496.1	7926.0
1496.47	7766.0
1496.84	7810.0
1497.21	8178.0
1497.58	8285.0
1497.95	8926.0
1498.32	9771.0
1498.69	9906.0
1499.06	9866.0
1499.43	9320.0
1499.8	8876.0
1500.17	9114.0
1500.54	10579.0
1500.91	11341.0
1501.28	12192.0
1501.65	12650.0
1502.02	12948.0
1502.39	13445.0
1502.76	13213.0
1503.13	12986.0
1503.51	13481.0
1503.88	15088.0
1504.25	17340.0
1504.62	19608.0
1504.99	22977.0
1505.36	27972.0
1505.73	33553.0
1506.1	38120.0
1506.47	41961.0
1506.84	44074.0
1507.21	43718.0
1507.59	42543.0
1507.96	39778.0
1508.33	36165.0
1508.7	32265.0
1509.07	27964.0
1509.44	22872.0
1509.81	17761.0
1510.19	12151.0
1510.56	8001.0
1510.93	6704.0
1511.3	7746.0
1511.67	10947.0
1512.04	14681.0
1512.42	18156.0
1512.79	21984.0
1513.16	26900.0
1513.53	31241.0
1513.9	32381.0
1514.27	31180.0
1514.65	29220.0
1515.02	26688.0
1515.39	24185.0
1515.76	22389.0
1516.14	21300.0
1516.51	19701.0
1516.88	17686.0
1517.25	14168.0
1517.63	10365.0
1518.0	6492.0
1518.37	3187.0
1518.74	718.0
1519.12	275.0
1519.49	-122.0
1519.86	1134.0
1520.23	4386.0
1520.61	8099.0
1520.98	12986.0
1521.35	18269.0
1521.73	22092.0
1522.1	24744.0
1522.47	27390.0
1522.84	30038.0
1523.22	31617.0
1523.59	32729.0
1523.96	33805.0
1524.34	34067.0
1524.71	33693.0
1525.08	32422.0
1525.46	30413.0
1525.83	27195.0
1526.2	23436.0
1526.58	19979.0
1526.95	16719.0
1527.32	12853.0
1527.7	9117.0
1528.07	5801.0
1528.45	3358.0
1528.82	2690.0
1529.19	2883.0
1529.57	4406.0
1529.94	5793.0
1530.32	6255.0
1530.69	6559.0
1531.06	7871.0
1531.44	8453.0
1531.81	8978.0
1532.19	9520.0
1532.56	10536.0
1532.93	11224.0
1533.31	10838.0
1533.68	10096.0
1534.06	8551.0
1534.43	7027.0
1534.81	5090.0
1535.18	3461.0
1535.56	2403.0
1535.93	1214.0
1536.31	681.0
1536.68	505.0
1537.06	824.0
1537.43	1687.0
1537.81	2785.0
1538.18	4929.0
1538.56	6944.0
1538.93	8404.0
1539.31	10157.0
1539.68	11018.0
1540.06	11611.0
1540.43	11987.0
1540.81	11007.0
1541.18	8787.0
1541.56	5774.0
1541.93	4211.0
1542.31	2942.0
1542.68	906.0
1543.06	-1059.0
1543.44	-1322.0
1543.81	-1042.0
1544.19	-1075.0
1544.56	-484.0
1544.94	-537.0
1545.31	826.0
1545.69	4390.0
1546.07	8993.0
1546.44	16568.0
1546.82	27150.0
1547.19	38108.0
1547.57	48108.0
1547.95	56481.0
1548.32	64297.0
1548.7	71577.0
1549.08	77951.0
1549.45	80472.0
1549.83	79488.0
1550.2	75638.0
1550.58	69147.0
1550.96	61343.0
1551.33	52579.0
1551.71	43666.0
1552.09	36854.0
1552.46	30902.0
1552.84	23963.0
1553.22	16487.0
1553.59	11134.0
1553.97	6748.0
1554.35	1807.0
1554.73	-1292.0
1555.1	-3285.0
1555.48	-4001.0
1555.86	-4549.0
1556.23	-6303.0
1556.61	-7134.0
1556.99	-7642.0
1557.37	-7428.0
1557.74	-6023.0
1558.12	-4368.0
1558.5	-3455.0
1558.88	-2524.0
1559.25	-1208.0
1559.63	-603.0
1560.01	-851.0
1560.39	-492.0
1560.76	-900.0
1561.14	-1735.0
1561.52	-2138.0
1561.9	-2877.0
1562.28	-3197.0
1562.65	-3095.0
1563.03	-2642.0
1563.41	-2156.0
1563.79	-1868.0
1564.17	-1536.0
1564.54	-1252.0
1564.92	-680.0
1565.3	388.0
1565.68	1078.0
1566.06	1486.0
1566.44	2462.0
1566.81	3730.0
1567.19	3625.0
1567.57	3816.0
1567.95	5099.0
1568.33	6891.0
1568.71	6801.0
1569.09	5891.0
1569.47	3862.0
1569.84	1776.0
1570.22	-263.0
1570.6	-1332.0
1570.98	-2923.0
1571.36	-4661.0
1571.74	-5785.0
1572.12	-6316.0
1572.5	-6228.0
1572.88	-5494.0
1573.26	-4156.0
1573.64	-1221.0
1574.01	1037.0
1574.39	2587.0
1574.77	1730.0
1575.15	1679.0
1575.53	1847.0
1575.91	3012.0
1576.29	3943.0
1576.67	4434.0
1577.05	4976.0
1577.43	4684.0
1577.81	3465.0
1578.19	2350.0
1578.57	2382.0
1578.95	1421.0
1579.33	-548.0
1579.71	-2491.0
1580.09	-3209.0
1580.47	-3024.0
1580.85	-3048.0
1581.23	-3219.0
1581.61	-2519.0
1581.99	-2196.0
1582.37	-522.0
1582.75	1027.0
1583.13	2997.0
1583.51	4931.0
1583.89	6638.0
1584.28	8450.0
1584.66	9932.0
1585.04	9497.0
1585.42	7847.0
1585.8	5841.0
1586.18	4044.0
1586.56	2071.0
1586.94	974.0
1587.32	-48.0
1587.7	-590.0
1588.08	-1296.0
1588.46	-1791.0
1588.85	-826.0
1589.23	1692.0
1589.61	5327.0
1589.99	8429.0
1590.37	10985.0
1590.75	14819.0
1591.13	18948.0
1591.52	21742.0
1591.9	21523.0
1592.28	20615.0
1592.66	18770.0
1593.04	16447.0
1593.42	13529.0
1593.81	10881.0
1594.19	8059.0
1594.57	5558.0
1594.95	2928.0
1595.33	2341.0
1595.72	2440.0
1596.1	2835.0
1596.48	2626.0
1596.86	2319.0
1597.24	1929.0
1597.63	1069.0
1598.01	298.0
1598.39	162.0
1598.77	1003.0
1599.16	2060.0
1599.54	2092.0
1599.92	2176.0
1600.3	1234.0
1600.69	115.0
1601.07	-1424.0
1601.45	-3090.0
1601.83	-3615.0
1602.22	-4347.0
1602.6	-5262.0
1602.98	-5477.0
1603.37	-5929.0
1603.75	-5877.0
1604.13	-5767.0
1604.51	-5469.0
1604.9	-3740.0
1605.28	-3052.0
1605.66	-2147.0
1606.05	-1428.0
1606.43	-1956.0
1606.81	-1757.0
1607.2	-1978.0
1607.58	-840.0
1607.96	827.0
1608.35	1953.0
1608.73	2663.0
1609.11	3791.0
1609.5	5091.0
1609.88	6234.0
1610.27	6587.0
1610.65	6881.0
1611.03	8134.0
1611.42	9577.0
1611.8	10290.0
1612.19	9309.0
1612.57	8650.0
1612.95	8602.0
1613.34	8214.0
1613.72	7373.0
1614.11	6569.0
1614.49	5415.0
1614.87	3665.0
1615.26	2165.0
1615.64	829.0
1616.03	821.0
1616.41	1044.0
1616.8	1657.0
1617.18	4290.0
1617.57	6820.0
1617.95	9443.0
1618.34	11945.0
1618.72	13474.0
1619.11	14244.0
1619.49	14438.0
1619.88	13997.0
1620.26	12352.0
1620.65	9574.0
1621.03	6880.0
1621.42	4536.0
1621.8	2003.0
1622.19	88.0
1622.57	-836.0
1622.96	-72.0
1623.34	3750.0
1623.73	8194.0
1624.11	12478.0
1624.5	16574.0
1624.88	20313.0
1625.27	24776.0
1625.65	26761.0
1626.04	27727.0
1626.43	26640.0
1626.81	23452.0
1627.2	19147.0
1627.58	15466.0
1627.97	13694.0
1628.36	13063.0
1628.74	11691.0
1629.13	9377.0
1629.51	7121.0
1629.9	5604.0
1630.29	4154.0
1630.67	3729.0
1631.06	2903.0
1631.44	2104.0
1631.83	1102.0
1632.22	1025.0
1632.6	3004.0
1632.99	6220.0
1633.38	10560.0
1633.76	14637.0
1634.15	18488.0
1634.54	20816.0
1634.92	21059.0
1635.31	19994.0
1635.7	18996.0
1636.08	18697.0
1636.47	17940.0
1636.86	16578.0
1637.24	15468.0
1637.63	14218.0
1638.02	13966.0
1638.41	13148.0
1638.79	13301.0
1639.18	13402.0
1639.57	13249.0
1639.95	12702.0
1640.34	11025.0
1640.73	8593.0
1641.12	6992.0
1641.5	5374.0
1641.89	4648.0
1642.28	3300.0
1642.67	1803.0
1643.06	199.0
1643.44	1069.0
1643.83	3702.0
1644.22	7181.0
1644.61	11489.0
1644.99	18095.0
1645.38	26478.0
1645.77	35622.0
1646.16	44073.0
1646.55	51888.0
1646.93	57204.0
1647.32	58418.0
1647.71	57025.0
1648.1	53117.0
1648.49	47982.0
1648.88	42455.0
1649.26	36819.0
1649.65	32200.0
1650.04	28906.0
1650.43	27352.0
1650.82	28048.0
1651.21	29766.0
1651.6	32776.0
1651.98	37470.0
1652.37	40110.0
1652.76	40813.0
1653.15	40017.0
1653.54	37077.0
1653.93	34156.0
1654.32	31319.0
1654.71	28395.0
1655.1	24540.0
1655.49	20893.0
1655.88	17871.0
1656.26	15541.0
1656.65	13323.0
1657.04	11258.0
1657.43	10324.0
1657.82	10699.0
1658.21	10948.0
1658.6	10088.0
1658.99	8345.0
1659.38	7036.0
1659.77	6283.0
1660.16	5795.0
1660.55	5135.0
1660.94	5791.0
1661.33	8817.0
1661.72	16622.0
1662.11	27800.0
1662.5	43289.0
1662.89	63630.0
1663.28	88937.0
1663.67	117918.0
1664.06	147845.0
1664.45	174492.0
1664.84	192511.0
1665.23	198639.0
1665.62	194904.0
1666.01	182885.0
1666.4	164554.0
1666.79	141998.0
1667.18	118134.0
1667.57	95685.0
1667.96	75480.0
1668.35	59274.0
1668.75	46749.0
1669.14	37002.0
1669.53	29022.0
1669.92	21389.0
1670.31	15073.0
1670.7	11248.0
1671.09	9522.0
1671.48	8037.0
1671.87	7279.0
1672.26	5632.0
1672.66	5403.0
1673.05	6766.0
1673.44	8383.0
1673.83	9331.0
1674.22	10759.0
1674.61	12034.0
1675.0	11604.0
1675.4	10915.0
1675.79	11083.0
1676.18	12232.0
1676.57	13645.0
1676.96	15653.0
1677.35	17434.0
1677.75	18700.0
1678.14	18526.0
1678.53	16915.0
1678.92	14414.0
1679.31	11352.0
1679.71	7642.0
1680.1	3909.0
1680.49	692.0
1680.88	-1639.0
1681.27	-4434.0
1681.67	-6261.0
1682.06	-6577.0
1682.45	-5692.0
1682.84	-5046.0
1683.24	-2803.0
1683.63	391.0
1684.02	4156.0
1684.41	6616.0
1684.81	9045.0
1685.2	10699.0
1685.59	11429.0
1685.98	11471.0
1686.38	10629.0
1686.77	9397.0
1687.16	8118.0
1687.56	8497.0
1687.95	9535.0
1688.34	10390.0
1688.74	10185.0
1689.13	10670.0
1689.52	11462.0
1689.91	14719.0
1690.31	18586.0
1690.7	23269.0
1691.09	28229.0
1691.49	33048.0
1691.88	37202.0
1692.28	40771.0
1692.67	43892.0
1693.06	47746.0
1693.46	53386.0
1693.85	60469.0
1694.24	69307.0
1694.64	80359.0
1695.03	91945.0
1695.42	101385.0
1695.82	107519.0
1696.21	110629.0
1696.61	109266.0
1697.0	102953.0
1697.4	94072.0
1697.79	84069.0
1698.18	73665.0
1698.58	63332.0
1698.97	53031.0
1699.37	44250.0
1699.76	36714.0
1700.16	30782.0
1700.55	25728.0
1700.94	22116.0
1701.34	20321.0
1701.73	19540.0
1702.13	19421.0
1702.52	18016.0
1702.92	15491.0
1703.31	12838.0
1703.71	10987.0
1704.1	8525.0
1704.5	5826.0
1704.89	3343.0
1705.29	934.0
1705.68	-1113.0
1706.08	-3225.0
1706.47	-4104.0
1706.87	-5475.0
1707.26	-7005.0
1707.66	-8164.0
1708.05	-8047.0
1708.45	-7029.0
1708.84	-5567.0
1709.24	-5121.0
[truncated: 7,566 more rows]
