# Supplementary material for: Fast Detection of 2,4,6-Trinitrotoluene (TNT) at ppt Level by a Laser-Induced Immunofluorometric Biosensor
Source: Biosensors (Basel). 2020 Aug 5;10(8):89. doi: 10.3390/bios10080089 (PMC7460505; doi:10.3390/bios10080089)
Supplement: Supplementary file 1 [file biosensors-10-00089-s001.zip › Paul-Biosensors-Data/ABID/output peak lists/MALDI peak list A111.txt]

Antibody: A111	mouse	IgG1
5046.33
3701.78
3516.74
3475.33
2944.29
4653.21
5278.16
3360.35
5382.64
2981.35
5261.43
2524.01
2829.4
2765.0
3617.02
5068.19
2695.87
5500.96
3534.97
5088.03
3401.07
3587.08
5366.44
3445.98
3501.96
4444.07
5244.03
4947.9
4334.03
1254.66
2536.06
3413.95
5173.33
4538.65
2649.78
1759.04
2639.92
3245.12
5205.85
2750.9
3457.81
3721.65
2672.52
3637.25
2787.23
4219.15
2866.24
2544.27
1369.51
4392.38
3431.35
5106.55
5299.81
1850.92
2964.61
2804.97
1807.94
5406.62
2581.15
3285.69
2378.36
3003.91
3548.1
2361.57
3388.77
4276.71
3554.39
2631.55
2327.24
5608.33
4973.6
3747.46
2493.76
3684.28
4987.16
2262.07
2716.81
4635.54
1935.05
3331.49
2421.55
3656.37
1139.43
4293.05
1408.68
4551.59
4679.44
1988.47
3021.28
2561.22
2475.13
3221.12
2146.06
4931.03
5156.08
5484.59
1692.67
4148.99
2192.9
1564.17
5136.1
3151.82
1707.26
2616.82
1293.18
3342.57
4481.26
1277.09
5590.36
2136.75
4465.85
5525.92
4025.03
2601.64
4004.35
1864.54
3873.04
1979.52
3301.1
2167.41
5927.82
1790.08
1767.88
1749.83
1874.47
1737.84
1834.49
2245.25
3766.87
1392.23
3786.33
2307.41
3117.98
4693.9
4612.04
2410.72
4380.93
4737.42
5542.35
4725.53
1682.45
3163.14
4426.16
1351.19
3887.99
2289.5
1819.76
3098.73
3315.45
1472.53
