# Supplementary material for: Fast Detection of 2,4,6-Trinitrotoluene (TNT) at ppt Level by a Laser-Induced Immunofluorometric Biosensor
Source: Biosensors (Basel). 2020 Aug 5;10(8):89. doi: 10.3390/bios10080089 (PMC7460505; doi:10.3390/bios10080089)
Supplement: Supplementary file 1 [file biosensors-10-00089-s001.zip › Paul-Biosensors-Data/ABID/output peak lists/MALDI peak list EW75C.txt]

Antibody: EW75C	mouse	IgG1
3769.23
1254.66
5228.74
2452.78
2337.42
2795.84
3251.14
2324.01
4445.35
2824.3
3025.5
4330.24
2638.93
5415.1
3798.15
1810.79
1479.14
1923.27
3135.68
5257.95
1469.96
2252.97
2523.53
2758.95
5212.09
3496.85
2615.35
3514.46
4464.57
3940.23
2276.22
2209.08
1139.75
2910.04
5396.74
4348.58
2892.48
5443.41
4172.52
1369.16
3080.61
2222.16
1354.7
5032.02
3826.0
3752.16
3049.28
4490.27
1665.23
2159.84
2347.16
2043.5
4387.29
4501.86
5459.72
3223.3
4374.58
4580.14
5195.46
2434.3
2937.52
3368.69
3106.21
2660.15
2767.52
1885.26
3398.27
3096.6
3482.12
3211.33
2391.47
5284.44
4827.07
2966.7
2778.12
2699.85
3383.19
5104.49
4695.22
2364.37
5357.3
3146.97
2547.66
1867.43
3268.12
1696.21
4404.47
3276.9
3339.25
1276.75
5051.79
4001.32
1952.35
3569.86
4286.13
2989.73
2872.92
3815.32
2242.53
3411.71
2108.51
3837.88
4360.62
4313.2
3687.19
3740.41
5301.21
2505.74
3115.31
3292.29
4232.88
5171.26
3733.37
1549.45
2708.83
5336.93
2848.3
3232.57
2480.38
4670.25
3008.64
4417.86
1793.32
2838.59
3712.29
2723.31
3626.84
2086.58
3960.74
5689.91
4946.55
2000.87
1899.42
5150.56
1749.43
5313.81
3698.27
3986.76
3614.14
3554.97
2139.85
4534.77
1647.32
3723.41
4989.87
2857.01
3671.48
5645.08
5576.01
2952.1
