# Supplementary material for: Fast Detection of 2,4,6-Trinitrotoluene (TNT) at ppt Level by a Laser-Induced Immunofluorometric Biosensor
Source: Biosensors (Basel). 2020 Aug 5;10(8):89. doi: 10.3390/bios10080089 (PMC7460505; doi:10.3390/bios10080089)
Supplement: Supplementary file 1 [file biosensors-10-00089-s001.zip › Paul-Biosensors-Data/Sensor-Data/input/roi_region_x_y.txt]

950	735
1000	785
