# Supplementary material for: Fast Detection of 2,4,6-Trinitrotoluene (TNT) at ppt Level by a Laser-Induced Immunofluorometric Biosensor
Source: Biosensors (Basel). 2020 Aug 5;10(8):89. doi: 10.3390/bios10080089 (PMC7460505; doi:10.3390/bios10080089)
Supplement: Supplementary file 1 [file biosensors-10-00089-s001.zip › Paul-Biosensors-Data/Sensor-Data/output/results.txt]

source directory of the raw data: 

   ...\Sensor_data\input\


fit guess: 

     x0_guess = 970
     y0_guess = 753
     x_alpha guess = 4
     y_alpha guess = 4
     A guess = 1000
     offset_guess = 0


Evaluation specific data: 

     halfwidth of the ROI square in pixels    = 4
     ROI square in pixels (number)   = 64
     roi_region (x) :950-1000
     roi_region (Y) :735-785
     lower border pixel :8
     higher border pixel :3

Columns: 
     1: frame number 
     2: mean intensity of the ROI
     3: x0 center of the roi 
     4: y0_center of the roi

0.0	 2.240e+03	 9.710e+02	 7.580e+02
1.0	 2.278e+03	 9.710e+02	 7.580e+02
2.0	 2.224e+03	 9.710e+02	 7.580e+02
3.0	 2.269e+03	 9.710e+02	 7.580e+02
4.0	 4.160e+03	 9.710e+02	 7.590e+02
5.0	 7.146e+03	 9.710e+02	 7.590e+02
6.0	 8.426e+03	 9.710e+02	 7.590e+02
7.0	 9.318e+03	 9.710e+02	 7.590e+02
8.0	 9.843e+03	 9.710e+02	 7.590e+02
9.0	 1.020e+04	 9.710e+02	 7.590e+02
